# Supplementary material for: A second monoclinic polymorph of ethyl­enediammonium bis­(hydrogen squarate) monohydrate
Source: Acta Crystallogr Sect E Struct Rep Online. 2011 Apr 13;67(Pt 5):o1118. doi: 10.1107/S1600536811009019 (PMC3089163; doi:10.1107/S1600536811009019)
Supplement: Supplementary file 1 [file e-67-o1118-sup1.cif]

##############################################################################
#                                                                            #
# This CIF contains the data in a paper accepted for publication in          #
# Acta Crystallographica Section E. It conforms to the requirements of       #
# Notes for Authors for Acta Crystallographica Section E, and has been       #
# peer reviewed under the auspices of the IUCr Commission on Journals.       #
#                                                                            #
# Full details of the Crystallographic Information File format               #
# are given in the paper "The Crystallographic Information File (CIF):       #
# a New Standard Archive File for Crystallography" by S. R. Hall, F. H.      #
# Allen and I. D. Brown [Acta Cryst. (1991), A47, 655-685].                  #
#                                                                            #
# The current version of the core CIF dictionary is obtainable from          #
# ftp://ftp.iucr.org/pub/cif_core.dic.                                       #
#                                                                            #
# Software is freely available for graphical display of the structure(s)     #
# in this CIF. For information consult the CIF software page                 #
# http://www.iucr.org/resources/cif/software.                                #
#                                                                            #
# This file may be used for bona fide research purposes within the           #
# scientific community so long as proper attribution is given to the journal # 
# article from which it was obtained.                                        #
#                                                                            #
##############################################################################
data_I
_audit_creation_method     SHELXL-97
_chemical_name_systematic
;
Ethylenediammonium bis(hydrogen squarate) monohydrate
;
_chemical_name_common
;
;
_chemical_formula_moiety     'C2 H10 N2 2+, 2(C4 H O4 -), H2 O'
_chemical_formula_sum     'C10 H14 N2 O9'
_chemical_formula_iupac     'C2 H10 N2 2+, 2C4 H O4 -, H2 O'
_chemical_formula_weight     306.23
_symmetry_cell_setting     monoclinic
_symmetry_space_group_name_H-M     'P 2/c'
_symmetry_space_group_name_hall     '-P 2yc'
loop_
    _symmetry_equiv_pos_as_xyz
    'x, y, z'
    '-x, y, -z+1/2'
    '-x, -y, -z'
    'x, -y, z-1/2'
_cell_length_a     14.1907(3)
_cell_length_b     9.0224(2)
_cell_length_c     10.9412(2)
_cell_angle_alpha     90.00
_cell_angle_beta     111.7890(10)
_cell_angle_gamma     90.00
_cell_volume     1300.77(5)
_cell_formula_units_Z     4
_cell_measurement_reflns_used     15363
_cell_measurement_theta_min     2.546
_cell_measurement_theta_max     27.485
_cell_measurement_temperature     293(2)
_exptl_crystal_description     block
_exptl_crystal_colour     colourless
_exptl_crystal_size_max     0.45
_exptl_crystal_size_mid     0.44
_exptl_crystal_size_min     0.37
_exptl_crystal_density_diffrn     1.564
_exptl_crystal_density_meas     ?
_exptl_crystal_density_method     'not measured'
_exptl_crystal_F_000     640
_exptl_absorpt_coefficient_mu     0.140
_exptl_absorpt_correction_type     none
_exptl_absorpt_process_details     ?
_exptl_absorpt_correction_T_min     ?
_exptl_absorpt_correction_T_max     ?
_exptl_special_details
;
;
_diffrn_ambient_temperature     293(2)
_diffrn_radiation_type     MoK\a
_diffrn_radiation_wavelength     0.71073
_diffrn_radiation_source     'fine-focus sealed tube'
_diffrn_radiation_monochromator     'horizonally mounted graphite crystal'
_diffrn_measurement_device_type     'Nonius KappaCCD'
_diffrn_measurement_method     'CCD'
_diffrn_detector_area_resol_mean     ?
_diffrn_reflns_number     16099
_diffrn_reflns_av_R_equivalents     0.0386
_diffrn_reflns_av_sigmaI/netI     0.0275
_diffrn_reflns_theta_min     3.72
_diffrn_reflns_theta_max     27.45
_diffrn_reflns_theta_full     27.45
_diffrn_measured_fraction_theta_max     0.993
_diffrn_measured_fraction_theta_full     0.993
_diffrn_reflns_limit_h_min     -13
_diffrn_reflns_limit_h_max     14
_diffrn_reflns_limit_k_min     -11
_diffrn_reflns_limit_k_max     11
_diffrn_reflns_limit_l_min     -18
_diffrn_reflns_limit_l_max     18
_diffrn_standards_number     ?
_diffrn_standards_interval_count     ?
_diffrn_standards_interval_time     ?
_diffrn_standards_decay_%     ?
_refine_special_details
;
Refinement of <i>F</i>^2^ against ALL reflections. The weighted <i>R</i>-factor
<i>wR</i> and goodness of fit <i>S</i> are based on <i>F</i>^2^, conventional
<i>R</i>-factors <i>R</i> are based on <i>F</i>, with <i>F</i> set to zero for
negative <i>F</i>^2^. The threshold expression of <i>F</i>^2^ >
2\s(<i>F</i>^2^) is used only for calculating <i>R</i>-factors(gt) <i>etc</i>.
and is not relevant to the choice of reflections for refinement.
<i>R</i>-factors based on <i>F</i>^2^ are statistically about twice as large
as those based on <i>F</i>, and <i>R</i>- factors based on ALL data will be
even larger.
;
_reflns_number_total     2957
_reflns_number_gt     2101
_reflns_threshold_expression     I>2\s(I)
_refine_ls_structure_factor_coef     Fsqd
_refine_ls_matrix_type     full
_refine_ls_R_factor_all     0.0702
_refine_ls_R_factor_gt     0.0440
_refine_ls_wR_factor_gt     0.1025
_refine_ls_wR_factor_ref     0.1162
_refine_ls_goodness_of_fit_ref     1.057
_refine_ls_restrained_S_all     1.057
_refine_ls_number_reflns     2957
_refine_ls_number_parameters     190
_refine_ls_number_restraints     0
_refine_ls_hydrogen_treatment     constr
_refine_ls_weighting_scheme     calc
_refine_ls_weighting_details
         'calc w=1/[\s^2^(Fo^2^)+(0.0506P)^2^+0.4175P] where P=(Fo^2^+2Fc^2^)/3'
_atom_sites_solution_hydrogens     geom
_atom_sites_solution_primary     direct
_atom_sites_solution_secondary     difmap
_refine_ls_shift/su_max     0.000
_refine_ls_shift/su_mean     0.000
_refine_diff_density_max     0.276
_refine_diff_density_min     -0.242
_refine_ls_extinction_method     none
_refine_ls_extinction_coef     ?
loop_
    _atom_type_symbol
    _atom_type_description
    _atom_type_scat_dispersion_real
    _atom_type_scat_dispersion_imag
    _atom_type_scat_source
    'C' 'C' 0.0033 0.0016
                         'International Tables Vol C Tables 4.2.6.8 and 6.1.1.4'
    'H' 'H' 0.0000 0.0000
                         'International Tables Vol C Tables 4.2.6.8 and 6.1.1.4'
    'N' 'N' 0.0061 0.0033
                         'International Tables Vol C Tables 4.2.6.8 and 6.1.1.4'
    'O' 'O' 0.0106 0.0060
                         'International Tables Vol C Tables 4.2.6.8 and 6.1.1.4'
_computing_data_collection     'COLLECT (Nonius, 2000)'
_computing_cell_refinement     'SCALEPACK (Otwinowski & Minor, 1997)'
_computing_data_reduction     'DENZO and SCALEPACK (Otwinowski & Minor, 1997)'
_computing_structure_solution     'SIR97 (Altomare <i>et al.</i>, 1999)'
_computing_structure_refinement     'SHELXL97 (Sheldrick, 2008)'
_computing_molecular_graphics     'DIAMOND (Brandenburg & Berndt, 2001)'
_computing_publication_material     'WinGX (Farrugia, 1999)'
loop_
    _atom_site_type_symbol
    _atom_site_label
    _atom_site_fract_x
    _atom_site_fract_y
    _atom_site_fract_z
    _atom_site_U_iso_or_equiv
    _atom_site_adp_type
    _atom_site_calc_flag
    _atom_site_refinement_flags
    _atom_site_occupancy
    _atom_site_symmetry_multiplicity
    _atom_site_disorder_assembly
    _atom_site_disorder_group
    C C1 0.13638(12) 0.21953(17) 0.23974(14) 0.0274(3) Uani d . 1 1 . .
    C C2 0.12945(12) 0.22646(17) 0.37292(15) 0.0294(3) Uani d . 1 1 . .
    C C3 0.13154(12) 0.06345(17) 0.37612(14) 0.0280(3) Uani d . 1 1 . .
    C C4 0.13514(12) 0.05880(16) 0.24889(14) 0.0270(3) Uani d . 1 1 . .
    C C5 0.37318(12) 0.22227(17) 0.53401(14) 0.0282(3) Uani d . 1 1 . .
    C C6 0.37820(12) 0.05841(17) 0.53440(14) 0.0266(3) Uani d . 1 1 . .
    C C7 0.37483(12) 0.05424(16) 0.66247(14) 0.0264(3) Uani d . 1 1 . .
    C C8 0.36698(12) 0.21411(17) 0.66793(14) 0.0285(3) Uani d . 1 1 . .
    C C9 0.45935(12) 0.62029(18) 0.68196(15) 0.0310(4) Uani d . 1 1 . .
    H H9A 0.4620 0.7123 0.6375 0.037 Uiso calc R 1 1 . .
    H H9B 0.4708 0.5391 0.6310 0.037 Uiso calc R 1 1 . .
    C C10 0.00261(13) 0.36235(19) 0.68282(16) 0.0359(4) Uani d . 1 1 . .
    H H10A -0.0221 0.2683 0.6400 0.043 Uiso calc R 1 1 . .
    H H10B -0.0408 0.4401 0.6300 0.043 Uiso calc R 1 1 . .
    N N1 0.35844(10) 0.60417(15) 0.69124(14) 0.0330(3) Uani d . 1 1 . .
    H H1A 0.3537 0.6630 0.7544 0.040 Uiso d R 1 1 . .
    H H1B 0.3127 0.6300 0.6143 0.040 Uiso d R 1 1 . .
    H H1C 0.3495 0.5112 0.7090 0.040 Uiso d R 1 1 . .
    N N2 0.10844(11) 0.38656(14) 0.69090(13) 0.0343(3) Uani d . 1 1 . .
    H H2A 0.1155 0.3480 0.6209 0.041 Uiso d R 1 1 . .
    H H2B 0.1534 0.3450 0.7642 0.041 Uiso d R 1 1 . .
    H H2C 0.1219 0.4842 0.6931 0.041 Uiso d R 1 1 . .
    O O1 0.14176(10) 0.31161(12) 0.15936(12) 0.0406(3) Uani d . 1 1 . .
    O O2 0.12416(11) 0.32661(14) 0.44601(12) 0.0469(4) Uani d . 1 1 . .
    O O3 0.13116(11) -0.03557(13) 0.45842(11) 0.0422(3) Uani d . 1 1 . .
    O O4 0.13646(10) -0.05236(12) 0.17443(11) 0.0402(3) Uani d . 1 1 . .
    H H4 0.1339 -0.0164 0.0819 0.060 Uiso d R 1 1 . .
    O O5 0.37214(10) 0.32156(13) 0.45711(11) 0.0411(3) Uani d . 1 1 . .
    O O6 0.38111(10) -0.03993(12) 0.45340(10) 0.0365(3) Uani d . 1 1 . .
    O O7 0.37617(10) -0.05505(12) 0.73992(11) 0.0366(3) Uani d . 1 1 . .
    H H7 0.3768 -0.0150 0.8313 0.055 Uiso d R 1 1 . .
    O O8 0.35656(11) 0.30475(13) 0.74692(11) 0.0430(3) Uani d . 1 1 . .
    O O1W 0.24474(9) -0.28124(14) 0.43628(12) 0.0436(3) Uani d . 1 1 . .
    H H1W 0.2960 -0.2370 0.4170 0.065 Uiso d R 1 1 . .
    H H2W 0.2063 -0.2050 0.4510 0.065 Uiso d R 1 1 . .
loop_
    _atom_site_aniso_label
    _atom_site_aniso_U_11
    _atom_site_aniso_U_22
    _atom_site_aniso_U_33
    _atom_site_aniso_U_12
    _atom_site_aniso_U_13
    _atom_site_aniso_U_23
    C1 0.0324(9) 0.0254(7) 0.0260(7) 0.0044(6) 0.0127(6) 0.0034(6)
    C2 0.0340(9) 0.0287(8) 0.0284(7) 0.0042(7) 0.0152(7) 0.0008(7)
    C3 0.0331(9) 0.0274(8) 0.0245(7) -0.0015(6) 0.0119(6) 0.0003(6)
    C4 0.0328(9) 0.0261(8) 0.0227(8) -0.0002(6) 0.0110(6) -0.0001(6)
    C5 0.0339(9) 0.0283(8) 0.0242(7) -0.0034(6) 0.0130(6) -0.0006(6)
    C6 0.0310(8) 0.0284(8) 0.0228(7) -0.0033(6) 0.0128(6) -0.0015(6)
    C7 0.0338(8) 0.0255(7) 0.0220(7) -0.0013(6) 0.0128(6) -0.0011(6)
    C8 0.0377(9) 0.0257(7) 0.0250(7) -0.0033(7) 0.0149(7) -0.0019(6)
    C9 0.0310(9) 0.0318(8) 0.0315(8) -0.0005(7) 0.0132(7) 0.0010(7)
    C10 0.0392(9) 0.0397(9) 0.0304(8) 0.0039(8) 0.0147(7) -0.0019(7)
    N1 0.0330(8) 0.0299(7) 0.0359(7) 0.0010(6) 0.0123(6) -0.0002(6)
    N2 0.0462(9) 0.0273(7) 0.0354(7) -0.0004(6) 0.0221(7) -0.0003(6)
    O1 0.0643(9) 0.0280(6) 0.0374(6) 0.0064(6) 0.0281(6) 0.0086(5)
    O2 0.0751(10) 0.0337(7) 0.0416(7) 0.0100(6) 0.0328(7) -0.0038(6)
    O3 0.0740(9) 0.0308(6) 0.0279(6) -0.0068(6) 0.0260(6) 0.0024(5)
    O4 0.0723(9) 0.0261(6) 0.0277(6) -0.0030(6) 0.0249(6) -0.0033(5)
    O5 0.0632(9) 0.0314(6) 0.0341(6) -0.0034(6) 0.0241(6) 0.0061(5)
    O6 0.0591(8) 0.0299(6) 0.0272(6) -0.0046(5) 0.0239(6) -0.0059(5)
    O7 0.0646(8) 0.0243(6) 0.0283(6) 0.0017(5) 0.0260(6) 0.0031(5)
    O8 0.0776(10) 0.0254(6) 0.0366(6) -0.0007(6) 0.0334(7) -0.0046(5)
    O1W 0.0384(7) 0.0416(7) 0.0464(7) -0.0044(6) 0.0106(6) 0.0083(6)
_geom_special_details
;
 All esds (except the esd in the dihedral angle between two l.s. planes)
 are estimated using the full covariance matrix.  The cell esds are taken
 into account individually in the estimation of esds in distances, angles
 and torsion angles; correlations between esds in cell parameters are only
 used when they are defined by crystal symmetry.  An approximate (isotropic)
 treatment of cell esds is used for estimating esds involving l.s. planes.
;
loop_
    _geom_bond_atom_site_label_1
    _geom_bond_atom_site_label_2
    _geom_bond_site_symmetry_2
    _geom_bond_distance
    _geom_bond_publ_flag
    C1 O1 . 1.2326(18) ?
    C1 C4 . 1.454(2) ?
    C1 C2 . 1.498(2) ?
    C2 O2 . 1.2273(19) ?
    C2 C3 . 1.471(2) ?
    C3 O3 . 1.2699(18) ?
    C3 C4 . 1.412(2) ?
    C4 O4 . 1.2966(18) ?
    C5 O5 . 1.2253(18) ?
    C5 C6 . 1.480(2) ?
    C5 C8 . 1.502(2) ?
    C6 O6 . 1.2655(18) ?
    C6 C7 . 1.420(2) ?
    C7 O7 . 1.2958(18) ?
    C7 C8 . 1.450(2) ?
    C8 O8 . 1.2380(18) ?
    C9 N1 . 1.480(2) ?
    C9 C9 2_656 1.508(3) ?
    C9 H9A . 0.9700 ?
    C9 H9B . 0.9700 ?
    C10 N2 . 1.487(2) ?
    C10 C10 2_556 1.499(3) ?
    C10 H10A . 0.9700 ?
    C10 H10B . 0.9700 ?
    N1 H1A . 0.8933 ?
    N1 H1B . 0.8824 ?
    N1 H1C . 0.8806 ?
    N2 H2A . 0.8805 ?
    N2 H2B . 0.9002 ?
    N2 H2C . 0.9002 ?
    O4 H4 . 1.0509 ?
    O7 H7 . 1.0597 ?
    O1W H1W . 0.9203 ?
    O1W H2W . 0.9287 ?
loop_
    _geom_angle_atom_site_label_1
    _geom_angle_atom_site_label_2
    _geom_angle_atom_site_label_3
    _geom_angle_site_symmetry_1
    _geom_angle_site_symmetry_3
    _geom_angle
    _geom_angle_publ_flag
    O1 C1 C4 . . 136.62(14) ?
    O1 C1 C2 . . 135.22(15) ?
    C4 C1 C2 . . 88.16(12) ?
    O2 C2 C3 . . 136.56(15) ?
    O2 C2 C1 . . 134.96(15) ?
    C3 C2 C1 . . 88.47(12) ?
    O3 C3 C4 . . 133.57(14) ?
    O3 C3 C2 . . 135.63(14) ?
    C4 C3 C2 . . 90.81(12) ?
    O4 C4 C3 . . 131.03(14) ?
    O4 C4 C1 . . 136.44(14) ?
    C3 C4 C1 . . 92.52(12) ?
    O5 C5 C6 . . 136.10(14) ?
    O5 C5 C8 . . 135.69(15) ?
    C6 C5 C8 . . 88.19(11) ?
    O6 C6 C7 . . 133.96(14) ?
    O6 C6 C5 . . 135.43(14) ?
    C7 C6 C5 . . 90.58(12) ?
    O7 C7 C6 . . 131.89(14) ?
    O7 C7 C8 . . 135.48(14) ?
    C6 C7 C8 . . 92.61(12) ?
    O8 C8 C7 . . 135.81(14) ?
    O8 C8 C5 . . 135.57(14) ?
    C7 C8 C5 . . 88.59(12) ?
    N1 C9 C9 . 2_656 109.73(16) ?
    N1 C9 H9A . . 109.7 ?
    C9 C9 H9A 2_656 . 109.7 ?
    N1 C9 H9B . . 109.7 ?
    C9 C9 H9B 2_656 . 109.7 ?
    H9A C9 H9B . . 108.2 ?
    N2 C10 C10 . 2_556 110.98(17) ?
    N2 C10 H10A . . 109.4 ?
    C10 C10 H10A 2_556 . 109.4 ?
    N2 C10 H10B . . 109.4 ?
    C10 C10 H10B 2_556 . 109.4 ?
    H10A C10 H10B . . 108.0 ?
    C9 N1 H1A . . 110.3 ?
    C9 N1 H1B . . 107.2 ?
    H1A N1 H1B . . 110.0 ?
    C9 N1 H1C . . 109.3 ?
    H1A N1 H1C . . 109.7 ?
    H1B N1 H1C . . 110.3 ?
    C10 N2 H2A . . 109.2 ?
    C10 N2 H2B . . 111.0 ?
    H2A N2 H2B . . 109.8 ?
    C10 N2 H2C . . 110.2 ?
    H2A N2 H2C . . 108.5 ?
    H2B N2 H2C . . 108.1 ?
    C4 O4 H4 . . 111.3 ?
    C7 O7 H7 . . 110.5 ?
    H1W O1W H2W . . 106.5 ?
loop_
    _geom_hbond_atom_site_label_D
    _geom_hbond_atom_site_label_H
    _geom_hbond_atom_site_label_A
    _geom_hbond_site_symmetry_A
    _geom_hbond_distance_DH
    _geom_hbond_distance_HA
    _geom_hbond_distance_DA
    _geom_hbond_angle_DHA
    N1 H1A O5 4_566 0.89 2.14 2.9205(17) 145.6
    N1 H1B O1W 1_565 0.88 1.99 2.8482(18) 163.1
    N1 H1C O8 . 0.88 1.90 2.7717(18) 168.6
    N2 H2A O2 . 0.88 1.97 2.8222(17) 162.1
    N2 H2B O1W 4_556 0.90 1.94 2.8279(18) 170.9
    N2 H2C O1 4_566 0.90 1.92 2.8071(17) 168.3
    O4 H4 O3 4 1.05 1.42 2.4675(15) 178.7
    O7 H7 O6 4_556 1.06 1.41 2.4645(14) 178.0
    O1W H1W O6 . 0.92 2.10 2.8724(17) 140.4
    O1W H1W O8 4 0.92 2.40 3.0489(18) 127.5
    O1W H2W O3 . 0.93 1.88 2.8035(19) 171.1
_iucr_refine_instructions_details
;
TITL I         P2/a         R = 0.04
REM  transformed to space group : P12/c1:b1
CELL   0.71073 14.1907  9.0224 10.9412   90.000  111.789   90.000
ZERR   4        0.0003  0.0002  0.0002    0.000    0.001    0.000
LATT    1
SYMM   -X,+Y,1/2-Z
SFAC  C    H    N    O
UNIT  40   56   8    36
MERG   2
FMAP   2
PLAN   20
EQIV $1 x, -y+1, z+1/2
EQIV $2 x, y+1, z
EQIV $3 x, -y, z+1/2
EQIV $4 x, -y, z-1/2
HTAB N1 O5_$1
HTAB N1 O1W_$2
HTAB N1 O8
HTAB N2 O2
HTAB N2 O1W_$3
HTAB N2 O1_$1
HTAB O4 O3_$4
HTAB O7 O6_$3
HTAB O1W O6
HTAB O1W O8_$4
HTAB O1W O3
ACTA
BOND   $H
L.S.   40
TEMP    20.00
WGHT    0.050600    0.417500
FVAR       0.54966
C1    1    0.136375    0.219532    0.239737    11.00000    0.03238    0.02536 =
         0.02603    0.00341    0.01273    0.00443
C2    1    0.129452    0.226462    0.372924    11.00000    0.03403    0.02871 =
         0.02843    0.00082    0.01516    0.00421
C3    1    0.131541    0.063451    0.376119    11.00000    0.03308    0.02736 =
         0.02455    0.00034    0.01189   -0.00151
C4    1    0.135142    0.058798    0.248892    11.00000    0.03277    0.02606 =
         0.02272   -0.00011    0.01096   -0.00017
C5    1    0.373183    0.222266    0.534012    11.00000    0.03393    0.02830 =
         0.02421   -0.00059    0.01303   -0.00340
C6    1    0.378204    0.058409    0.534401    11.00000    0.03104    0.02836 =
         0.02276   -0.00153    0.01282   -0.00330
C7    1    0.374833    0.054243    0.662466    11.00000    0.03380    0.02546 =
         0.02196   -0.00110    0.01284   -0.00131
C8    1    0.366980    0.214107    0.667926    11.00000    0.03774    0.02570 =
         0.02501   -0.00189    0.01493   -0.00330
C9    1    0.459348    0.620286    0.681956    11.00000    0.03101    0.03182 =
         0.03154    0.00098    0.01323   -0.00050
AFIX  23
H9A   2    0.462016    0.712279    0.637472    11.00000   -1.20000
H9B   2    0.470772    0.539052    0.631036    11.00000   -1.20000
AFIX   0
C10   1    0.002610    0.362352    0.682820    11.00000    0.03920    0.03967 =
         0.03042   -0.00190    0.01472    0.00386
AFIX  23
H10A  2   -0.022066    0.268252    0.640033    11.00000   -1.20000
H10B  2   -0.040781    0.440084    0.629988    11.00000   -1.20000
AFIX   0
N1    3    0.358438    0.604175    0.691239    11.00000    0.03296    0.02991 =
         0.03586   -0.00023    0.01235    0.00103
AFIX   3
H1A   2    0.353728    0.663025    0.754389    11.00000   -1.20000
H1B   2    0.312728    0.630025    0.614289    11.00000   -1.20000
H1C   2    0.349528    0.511215    0.708987    11.00000   -1.20000
AFIX   0
N2    3    0.108439    0.386558    0.690899    11.00000    0.04620    0.02729 =
         0.03542   -0.00026    0.02207   -0.00037
AFIX   3
H2A   2    0.115509    0.348028    0.620859    11.00000   -1.20000
H2B   2    0.153409    0.345028    0.764159    11.00000   -1.20000
H2C   2    0.121909    0.484228    0.693059    11.00000   -1.20000
AFIX   0
O1    4    0.141762    0.311607    0.159359    11.00000    0.06426    0.02799 =
         0.03739    0.00861    0.02812    0.00636
O2    4    0.124155    0.326610    0.446009    11.00000    0.07509    0.03368 =
         0.04162   -0.00376    0.03279    0.00998
O3    4    0.131162   -0.035569    0.458422    11.00000    0.07403    0.03081 =
         0.02785    0.00235    0.02597   -0.00679
O4    4    0.136458   -0.052357    0.174427    11.00000    0.07227    0.02610 =
         0.02767   -0.00327    0.02491   -0.00300
AFIX   3
H4    2    0.133928   -0.016357    0.081917    11.00000   -1.50000
AFIX   0
O5    4    0.372136    0.321555    0.457110    11.00000    0.06315    0.03138 =
         0.03408    0.00607    0.02412   -0.00342
O6    4    0.381113   -0.039930    0.453405    11.00000    0.05911    0.02988 =
         0.02720   -0.00593    0.02390   -0.00460
O7    4    0.376173   -0.055053    0.739922    11.00000    0.06459    0.02433 =
         0.02833    0.00314    0.02597    0.00168
AFIX   3
H7    2    0.376843   -0.015043    0.831302    11.00000   -1.50000
AFIX   0
O8    4    0.356565    0.304751    0.746923    11.00000    0.07760    0.02544 =
         0.03657   -0.00463    0.03336   -0.00066
O1W   4    0.244744   -0.281239    0.436277    11.00000    0.03836    0.04162 =
         0.04644    0.00832    0.01062   -0.00444
AFIX   3
H1W   2    0.295974   -0.236959    0.416957    11.00000   -1.50000
H2W   2    0.206274   -0.204959    0.450957    11.00000   -1.50000
HKLF    4
REM  I         P2/a         R = 0.04
REM R1 =  0.0440 for   2101 Fo > 4sig(Fo)  and  0.0702 for all   2957 data
REM    190 parameters refined using      0 restraints
END
WGHT      0.0506      0.4175
REM Highest difference peak  0.276,  deepest hole -0.242,  1-sigma level  0.055
Q1    1   0.3725  0.1355  0.6754  11.00000  0.05    0.28
Q2    1   0.3755  0.1402  0.5254  11.00000  0.05    0.27
Q3    1   0.1278  0.1377  0.2259  11.00000  0.05    0.26
Q4    1   0.1154  0.1419  0.3853  11.00000  0.05    0.23
Q5    1   0.3622  0.2328  0.5976  11.00000  0.05    0.20
Q6    1   0.1221  0.0441  0.3034  11.00000  0.05    0.20
Q7    1   0.3797  0.0431  0.5985  11.00000  0.05    0.19
Q8    1   0.2009 -0.2000  0.0934  11.00000  0.05    0.17
Q9    1   0.1051 -0.1313  0.2668  11.00000  0.05    0.16
Q10   1   0.4300  0.8007  0.6645  11.00000  0.05    0.16
Q11   1   0.4345  0.4984  0.4772  11.00000  0.05    0.16
Q12   1   0.3624  0.5019  0.5975  11.00000  0.05    0.16
Q13   1   0.3887  0.4999  0.5409  11.00000  0.05    0.16
Q14   1   0.4570  0.1754  0.8387  11.00000  0.05    0.16
Q15   1   0.1338  0.2417  0.2988  11.00000  0.05    0.16
Q16   1   0.3795  0.7835  0.7398  11.00000  0.05    0.15
Q17   1   0.4361  0.5095  0.5876  11.00000  0.05    0.15
Q18   1   0.3865 -0.1622  0.8231  11.00000  0.05    0.14
Q19   1   0.4520 -0.1658  0.4346  11.00000  0.05    0.14
Q20   1   0.4258  0.8630  0.6042  11.00000  0.05    0.14
;
data_global
_journal_date_recd_electronic     2011-02-24
_journal_date_accepted     2011-03-09
_journal_name_full     'Acta Crystallographica, Section E'
_journal_year     2011
_journal_volume     67
_journal_issue      5
_journal_page_first     o1118
_journal_page_last     o1118
_journal_paper_category     QO
_journal_coeditor_code     DN2662
_publ_contact_author_name     'Zenkhri Louiza'
_publ_contact_author_address
;
Facult\'e des Sciences et Technologie et Sciences de la Mati\`ere
Universit\'e Kasdi Merbah Ouargla
Route Gardaia, Ourgla
Algeria
;
_publ_contact_author_email     'louizazenkhri@yahoo.fr'
_publ_contact_author_fax     '33 2 23 23 57 14'
_publ_contact_author_phone     '33 2 23 23 59 59'
_publ_section_title
;
A second monoclinic polymorph of ethylenediammonium bis(hydrogen squarate)
monohydrate
;
loop_
    _publ_author_name
    _publ_author_footnote
    _publ_author_address
    'Zenkhri, Louiza' .
;
Facult\'e des Sciences et Technologie et Sciences de la Mati\`ere
Universit\'e Kasdi Merbah Ouargla
Route Gardaia, Ourgla
Algeria
;
    'Bataille, Thierry' .
;
Laboratoire Sciences Chimiques de Rennes (CNRS, UMR 6226)
Universit\'e de Rennes 1, Avenue du G\'en\'eral Leclerc, 35042 Rennes Cedex,
France
;
    'Audebrand, Nathalie' .
;
Laboratoire Sciences Chimiques de Rennes (CNRS, UMR 6226)
Universit\'e de Rennes 1, Avenue du G\'en\'eral Leclerc, 35042 Rennes Cedex,
France
;
