# Supplementary material for: A second monoclinic polymorph of ethyl­enediammonium bis­(hydrogen squarate) monohydrate
Source: Acta Crystallogr Sect E Struct Rep Online. 2011 Apr 13;67(Pt 5):o1118. doi: 10.1107/S1600536811009019 (PMC3089163; doi:10.1107/S1600536811009019)
Supplement: Supplementary file 2 [file e-67-o1118-Isup2.hkl]

#
# h,k,l, Fc-squared, Fo-squared, sigma(Fo-squared) and status flag
#
data_I
_shelx_title ' I         P2/a         R = 0.04'
_shelx_refln_list_code          4
_shelx_F_calc_maximum      201.24
_exptl_crystal_F_000       640.00
_reflns_d_resolution_high  0.7710
 
loop_
 _symmetry_equiv_pos_as_xyz
 'x, y, z'
 '-x, y, -z+1/2'
 '-x, -y, -z'
 'x, -y, z-1/2'
 
_cell_length_a    14.1907
_cell_length_b     9.0224
_cell_length_c    10.9412
_cell_angle_alpha  90.000
_cell_angle_beta  111.789
_cell_angle_gamma  90.000
 
_shelx_F_squared_multiplier     1.000
 
loop_
 _refln_index_h
 _refln_index_k
 _refln_index_l
 _refln_F_squared_calc
 _refln_F_squared_meas
 _refln_F_squared_sigma
 _refln_observed_status
   3   0   0        3.92       -0.87     77.23 o
   5   0   0      230.99      210.59    145.78 o
   6   0   0     1921.03     1863.41     24.42 o
   7   0   0       85.34       85.10     11.52 o
   8   0   0    24942.93    24926.07    407.54 o
   9   0   0       57.67       80.45     25.72 o
  10   0   0     1310.47     1347.00     21.22 o
  11   0   0       41.89       43.33      5.05 o
  12   0   0     2402.52     2433.37     56.80 o
  13   0   0      223.41      253.76      9.32 o
  14   0   0      132.34      146.17     14.96 o
  15   0   0        8.58        4.57      9.00 o
  16   0   0      467.29      399.22     13.21 o
  17   0   0        0.69       -2.88     12.91 o
   2   1   0      763.89      665.35      6.41 o
   3   1   0      450.08      431.54      4.93 o
   4   1   0    12211.59    11680.07     94.19 o
   5   1   0      704.24      653.72      8.22 o
   6   1   0       14.43       16.94      1.81 o
   7   1   0      174.10      166.97      3.73 o
   8   1   0     1654.01     1735.12     17.33 o
   9   1   0      928.06      946.97     11.33 o
  10   1   0        0.06        5.81      3.33 o
  11   1   0      293.42      322.48      7.53 o
  12   1   0      492.17      508.46      8.68 o
  13   1   0       75.13       72.88      4.46 o
  14   1   0       15.12       13.29      7.19 o
  15   1   0        9.22        8.48      6.11 o
  16   1   0      117.69      124.47      9.12 o
  17   1   0       88.23       87.81      7.87 o
   0   2   0      145.22      150.01      1.90 o
   1   2   0       91.35       84.24      1.19 o
   2   2   0     1103.77     1086.68      7.54 o
   3   2   0       68.53       65.09      1.64 o
   4   2   0     1636.49     1514.18     12.58 o
   5   2   0       27.35       29.06      1.89 o
   6   2   0        0.64       -1.02      1.93 o
   7   2   0       40.26       38.25      2.87 o
   8   2   0        1.59        8.67      2.84 o
   9   2   0      166.85      165.04      5.54 o
  10   2   0      179.14      177.06      4.80 o
  11   2   0        2.18       -0.71      2.86 o
  12   2   0       76.82       79.45      4.26 o
  13   2   0        8.31       14.30      5.22 o
  14   2   0        6.90        5.75      5.80 o
  15   2   0        5.56        6.71      6.60 o
  16   2   0        0.93        3.37      5.06 o
   0   3   0    40497.74    30230.35   2239.96 o
   1   3   0       62.80       75.17      1.28 o
   2   3   0        2.26       13.69      1.38 o
   3   3   0        0.01        2.45      0.95 o
   4   3   0     9307.41     8966.46     66.80 o
   5   3   0       41.31       33.00      2.30 o
   6   3   0      223.43      209.70      3.65 o
   7   3   0       93.86       86.56      3.08 o
   8   3   0     3282.13     3272.49     26.48 o
   9   3   0       34.40       31.90      4.34 o
  10   3   0      106.57      106.01      4.70 o
  11   3   0       22.43       15.90      2.72 o
  12   3   0      131.72      120.72      4.18 o
  13   3   0       59.97       58.18      3.81 o
  14   3   0        0.52        5.46      3.68 o
  15   3   0        4.29       10.76      4.12 o
  16   3   0       25.62       17.59      6.25 o
   0   4   0     1052.63      977.76      8.46 o
   1   4   0       37.99       33.84      1.06 o
   2   4   0     1042.36     1046.82      7.52 o
   3   4   0       51.10       52.69      1.43 o
   4   4   0      942.50      990.60      7.42 o
   5   4   0       77.37       87.75      2.12 o
   6   4   0       61.55       57.88      2.06 o
   7   4   0        0.84       -1.32      1.88 o
   8   4   0      483.02      503.18      6.82 o
   9   4   0      237.98      238.77      4.67 o
  10   4   0       89.13       83.61      3.43 o
  11   4   0      218.68      220.23      4.93 o
  12   4   0       59.68       48.23      3.18 o
  13   4   0        4.75        6.39      3.37 o
  14   4   0        5.49        7.69      3.74 o
  15   4   0        0.38        5.44      3.75 o
  16   4   0       46.84       43.70      7.03 o
   0   5   0        8.40        6.46      1.20 o
   1   5   0        1.47        2.96      1.51 o
   2   5   0      460.69      474.92      4.21 o
   3   5   0        5.86        6.39      1.24 o
   4   5   0       25.41       28.10      1.39 o
   5   5   0       14.04       13.87      1.59 o
   6   5   0        5.51        4.99      2.37 o
   7   5   0        1.95        0.91      1.74 o
   8   5   0        2.39        3.75      1.96 o
   9   5   0       34.92       30.77      2.62 o
  10   5   0       36.85       36.61      2.67 o
  11   5   0       90.94       91.52      4.87 o
  12   5   0       77.93       78.65      3.62 o
  13   5   0        0.41        2.66      3.10 o
  14   5   0        2.09        4.55      3.57 o
  15   5   0        0.14        7.27      4.95 o
   0   6   0      137.33      141.02      3.25 o
   1   6   0       38.31       39.65      1.49 o
   2   6   0       17.73       20.93      1.32 o
   3   6   0        0.68        2.89      1.23 o
   4   6   0       53.08       61.20      1.85 o
   5   6   0        1.10       -1.09      1.69 o
   6   6   0       19.20       21.75      2.02 o
   7   6   0       11.21       11.60      2.06 o
   8   6   0       96.51      101.23      3.01 o
   9   6   0        4.81        4.00      2.75 o
  10   6   0       35.28       40.44      3.06 o
  11   6   0        2.52        5.16      4.28 o
  12   6   0       71.75       73.77      3.46 o
  13   6   0        1.72        0.26      3.42 o
  14   6   0        2.91       -1.36      4.03 o
   0   7   0     2551.75     2398.99     23.22 o
   1   7   0       16.50       22.93      1.77 o
   2   7   0      118.49      130.31      2.84 o
   3   7   0       12.48       18.10      1.79 o
   4   7   0     2036.94     1932.51     12.79 o
   5   7   0       27.82       31.81      1.87 o
   6   7   0      178.95      177.62      3.40 o
   7   7   0      119.95      118.79      3.05 o
   8   7   0      799.62      810.20      8.50 o
   9   7   0        6.26        2.12      2.64 o
  10   7   0        0.48       -1.69      2.55 o
  11   7   0        1.07        8.17      2.88 o
  12   7   0      397.09      418.73      6.42 o
  13   7   0       49.55       42.42      3.92 o
   0   8   0     1845.51     1707.04     21.45 o
   1   8   0       25.32       31.09      2.18 o
   2   8   0      112.68      113.72      2.92 o
   3   8   0        0.25        4.65      2.13 o
   4   8   0     2170.25     2089.34     14.33 o
   5   8   0       57.69       59.51      2.34 o
   6   8   0       34.97       37.03      2.43 o
   7   8   0        0.20       -0.13      2.51 o
   8   8   0      621.09      630.42      7.05 o
   9   8   0      168.16      169.87      3.94 o
  10   8   0       46.66       56.69      3.24 o
  11   8   0       42.49       48.57      6.01 o
  12   8   0      148.02      142.56      6.79 o
   0   9   0      508.28      526.89      8.88 o
   1   9   0       32.94       32.53      2.57 o
   2   9   0        0.02       -0.18      2.79 o
   3   9   0        0.22        1.29      2.36 o
   4   9   0       54.35       57.03      3.49 o
   5   9   0        6.66        6.32      2.38 o
   6   9   0       21.91       24.48      3.22 o
   7   9   0        4.32        2.25      5.30 o
   8   9   0       85.46       87.63      4.72 o
   9   9   0        0.14       -2.65      2.65 o
  10   9   0        2.35        3.26      5.23 o
   0  10   0       69.61       82.90      4.74 o
   1  10   0       12.81       15.57      4.57 o
   2  10   0        7.36       12.30      2.90 o
   3  10   0       12.27       10.14      3.08 o
   4  10   0       62.91       72.02      3.37 o
   5  10   0       39.18       45.31      4.40 o
   6  10   0        2.12        6.44      2.93 o
   7  10   0       67.83       74.55      4.38 o
   8  10   0       56.98       71.81      8.65 o
   0  11   0     1217.80     1383.34     17.45 o
   1  11   0        9.48       21.73      4.66 o
   2  11   0       15.73       18.87      4.33 o
   3  11   0        0.19       10.05      3.81 o
   4  11   0     1490.74     1663.36     14.43 o
   5  11   0        3.54       21.74      4.27 o
 -17   1   1        7.00        6.94      5.25 o
 -16   1   1        3.55       13.27      4.65 o
 -15   1   1       57.93       48.44      4.85 o
 -14   1   1       29.61       24.27      5.21 o
 -13   1   1      160.15      148.20      5.77 o
 -12   1   1       47.45       39.18      3.94 o
 -11   1   1        0.56        1.08      2.56 o
 -10   1   1      451.32      454.04      7.14 o
  -9   1   1       53.70       60.04      4.06 o
  -8   1   1       10.80       13.10      2.90 o
  -7   1   1       82.97       99.29      2.83 o
  -6   1   1      503.57      531.28      6.96 o
  -5   1   1     9291.12     9420.79     88.43 o
  -4   1   1      497.11      504.44      5.95 o
  -3   1   1       13.04       24.37      1.08 o
  -2   1   1      198.12      183.34      2.20 o
   1   1   1      173.45      111.35      1.99 o
   2   1   1      279.75      313.77      5.02 o
   3   1   1    20635.81    18490.97    295.87 o
   4   1   1     2008.86     2025.27     30.02 o
   5   1   1      820.54      822.84      9.03 o
   6   1   1        0.24       -1.97      1.97 o
   7   1   1     2116.67     2227.30     21.05 o
   8   1   1        0.00        5.43      3.50 o
   9   1   1       56.69       64.94      3.79 o
  10   1   1       36.65       40.73      3.34 o
  11   1   1      959.16     1006.05     12.83 o
  12   1   1      247.75      244.50      7.29 o
  13   1   1      125.21      122.27      5.21 o
  14   1   1        6.71        9.18      4.27 o
  15   1   1      131.65      109.71      5.02 o
  16   1   1        1.10        4.51      4.09 o
 -17   2   1       18.60       14.42      6.33 o
 -16   2   1       25.38       27.05      5.62 o
 -15   2   1       12.73       13.39      5.51 o
 -14   2   1       12.03        5.79      3.76 o
 -13   2   1       78.50       73.28      4.28 o
 -12   2   1       21.91       17.77      3.12 o
 -11   2   1      173.76      177.55      4.90 o
 -10   2   1      144.62      148.28      4.25 o
  -9   2   1      553.13      592.47      8.16 o
  -8   2   1      126.98      126.22      5.54 o
  -7   2   1      596.57      641.85      7.89 o
  -6   2   1       38.07       31.43      1.62 o
  -5   2   1       22.84       24.94      1.67 o
  -4   2   1        3.43        2.57      1.18 o
  -3   2   1       39.73       31.19      1.19 o
  -2   2   1      123.38      112.76      1.65 o
  -1   2   1     5313.31     4826.19     27.17 o
   0   2   1        0.04       -0.06      0.99 o
   1   2   1     2912.70     2561.51     14.35 o
   2   2   1      542.73      447.99      4.19 o
   3   2   1      406.08      460.06      4.34 o
   4   2   1      296.25      307.75      5.04 o
   5   2   1      142.01      143.13      3.35 o
   6   2   1       74.17       73.72      2.82 o
   7   2   1       16.68       23.77      3.04 o
   8   2   1       86.49       80.95      3.82 o
   9   2   1        0.76       -2.54      2.54 o
  10   2   1      320.70      338.90      6.73 o
  11   2   1        8.99       10.78      3.73 o
  12   2   1       95.98       80.03      5.97 o
  13   2   1        0.23       -0.14      3.21 o
  14   2   1        3.23        7.44      3.61 o
  15   2   1       36.47       34.09      4.76 o
  16   2   1        5.02        2.37      6.00 o
 -16   3   1        1.02        4.64      5.08 o
 -15   3   1       24.82       20.65      4.19 o
 -14   3   1        3.44       -3.60      3.60 o
 -13   3   1       39.19       31.00      3.36 o
 -12   3   1       40.05       39.17      3.16 o
 -11   3   1       55.72       59.04      3.20 o
 -10   3   1       46.43       47.68      2.86 o
  -9   3   1       29.52       31.70      2.38 o
  -8   3   1        0.37       -0.44      1.73 o
  -7   3   1     1777.75     1834.47     15.83 o
  -6   3   1       48.26       40.17      2.05 o
  -5   3   1     1831.19     1854.69     15.63 o
  -4   3   1       24.74       21.90      1.30 o
  -3   3   1      306.01      277.78      3.13 o
  -2   3   1      430.05      413.41      3.42 o
  -1   3   1     5109.47     5035.33     27.20 o
   0   3   1      103.53       94.16      1.52 o
   1   3   1     5619.49     5365.35     31.37 o
   2   3   1     1838.70     1796.29     12.17 o
   3   3   1     5262.81     5199.89     35.52 o
   4   3   1       85.02       86.37      2.35 o
   5   3   1        0.03        1.50      1.18 o
   6   3   1      159.18      163.34      3.66 o
   7   3   1      625.22      618.65      6.62 o
   8   3   1       27.91       24.02      2.24 o
   9   3   1        5.44        3.65      2.26 o
  10   3   1      427.07      428.85      6.78 o
  11   3   1      221.16      238.25      5.37 o
  12   3   1        1.23        4.88      3.14 o
  13   3   1       26.54       33.32      4.25 o
  14   3   1        0.94        1.40      4.26 o
  15   3   1        1.07        7.19      3.71 o
 -16   4   1        0.49        3.28      5.01 o
 -15   4   1        0.11        3.93      3.93 o
 -14   4   1        0.22       -4.28      4.28 o
 -13   4   1       26.88       24.98      3.83 o
 -12   4   1        3.68       -1.65      3.93 o
 -11   4   1        4.22        5.92      2.76 o
 -10   4   1        3.17        1.43      2.39 o
  -9   4   1       16.81       16.25      2.31 o
  -8   4   1       16.12       13.79      3.03 o
  -7   4   1       84.83       83.14      2.86 o
  -6   4   1       12.51       15.50      1.71 o
  -5   4   1      384.22      400.00      4.42 o
  -4   4   1       30.66       30.88      1.45 o
  -3   4   1        9.86        9.15      1.01 o
  -2   4   1        0.47       -0.47      0.86 o
  -1   4   1      104.95       98.98      1.55 o
   0   4   1       21.67       21.06      0.92 o
   1   4   1       80.50       94.98      1.79 o
   2   4   1       88.58       94.42      1.51 o
   3   4   1     1073.72     1122.27      7.92 o
   4   4   1      233.68      223.07      2.94 o
   5   4   1       91.94       85.13      1.97 o
   6   4   1       44.06       40.09      1.89 o
   7   4   1       31.03       36.86      2.08 o
   8   4   1        6.67        7.48      2.00 o
   9   4   1       15.38       20.69      2.35 o
  10   4   1       27.39       30.76      2.53 o
  11   4   1      109.07      100.58      3.58 o
  12   4   1       31.45       29.89      3.01 o
  13   4   1       20.15       28.65      4.54 o
  14   4   1        0.07        1.43      3.45 o
  15   4   1        1.00       10.45      4.78 o
 -15   5   1       43.35       37.48      4.70 o
 -14   5   1       45.72       43.77      3.64 o
 -13   5   1       93.39       88.37      4.75 o
 -12   5   1        2.51        3.95      2.94 o
 -11   5   1       20.78       23.38      2.89 o
 -10   5   1        1.73       -0.05      2.63 o
  -9   5   1       82.69       91.69      3.98 o
  -8   5   1       52.99       48.04      2.71 o
  -7   5   1      352.98      374.70      5.36 o
  -6   5   1       17.44       22.03      2.09 o
  -5   5   1       72.66       84.31      2.14 o
  -4   5   1        3.05        2.91      1.16 o
  -3   5   1        2.43        5.45      1.20 o
  -2   5   1        5.66        4.39      1.56 o
  -1   5   1       34.38       53.84      1.36 o
   0   5   1        2.33        3.23      1.17 o
   1   5   1      726.95      728.45      5.69 o
   2   5   1      140.92      141.59      2.22 o
   3   5   1        0.62        1.96      0.98 o
   4   5   1        4.75        2.17      1.00 o
   5   5   1       15.95       12.35      1.45 o
   6   5   1       14.22        8.47      1.68 o
   7   5   1       19.81       19.18      1.85 o
   8   5   1       18.11       14.75      2.38 o
   9   5   1       24.66       22.30      2.54 o
  10   5   1       90.90       91.66      3.56 o
  11   5   1       69.70       66.69      3.32 o
  12   5   1        5.74       -2.24      3.53 o
  13   5   1       13.16       11.39      3.33 o
  14   5   1        9.35        5.75      4.60 o
 -15   6   1        8.23        1.75      7.87 o
 -14   6   1       19.34       -1.41      7.02 o
 -13   6   1       19.85       16.79      3.30 o
 -12   6   1       25.76       27.60      3.23 o
 -11   6   1       30.46       28.26      2.84 o
 -10   6   1      192.49      192.57      4.62 o
  -9   6   1      170.99      179.68      4.06 o
  -8   6   1        2.23        1.25      2.20 o
  -7   6   1      213.40      201.38      3.84 o
  -6   6   1        8.16        9.37      1.73 o
  -5   6   1        7.76       11.67      1.54 o
  -4   6   1        4.08        1.88      2.82 o
  -3   6   1        1.33        0.50      1.29 o
  -2   6   1        0.14        0.94      1.38 o
  -1   6   1       57.68       59.05      1.70 o
   0   6   1       13.97       12.93      1.32 o
   1   6   1      977.80     1034.38      7.64 o
   2   6   1      213.79      213.33      2.96 o
   3   6   1       41.04       32.99      2.22 o
   4   6   1        1.17        0.45      1.17 o
   5   6   1        2.99        1.92      1.40 o
   6   6   1        0.09        0.04      1.43 o
   7   6   1       34.82       41.64      2.36 o
   8   6   1       14.39        9.27      1.86 o
   9   6   1       41.73       36.81      2.39 o
  10   6   1      185.90      190.60      4.20 o
  11   6   1       28.46       25.40      3.00 o
  12   6   1        5.32        9.86      3.06 o
  13   6   1        0.02        0.03      2.90 o
  14   6   1        1.01       -6.18      6.18 o
 -14   7   1        0.02       11.53      4.91 o
 -13   7   1        7.93        8.31      4.30 o
 -12   7   1       22.15       15.23      4.38 o
 -11   7   1       23.86       28.91      4.01 o
 -10   7   1       25.05       14.60      3.62 o
  -9   7   1       18.32       19.45      2.79 o
  -8   7   1       15.80       14.76      2.29 o
  -7   7   1       63.57       61.51      2.62 o
  -6   7   1        0.90       -1.75      1.75 o
  -5   7   1       17.39       18.76      1.83 o
  -4   7   1       10.93        2.86      2.05 o
  -3   7   1       84.13       76.68      2.33 o
  -2   7   1       97.95       90.19      2.23 o
  -1   7   1      396.51      392.20      4.36 o
   0   7   1       20.76       23.55      2.13 o
   1   7   1      185.40      172.89      2.97 o
   2   7   1      119.72      110.39      2.51 o
   3   7   1       84.89       75.65      2.39 o
   4   7   1        0.04       -2.24      2.24 o
   5   7   1       28.45       30.81      2.00 o
   6   7   1      109.45      112.00      2.66 o
   7   7   1       64.71       64.08      2.38 o
   8   7   1       30.06       28.61      3.12 o
   9   7   1        2.21        1.54      3.26 o
  10   7   1      105.88      107.20      4.69 o
  11   7   1       29.71       39.31      4.51 o
  12   7   1        3.21       -3.06      6.60 o
  13   7   1        0.03        7.52      5.86 o
 -12   8   1        6.27        3.68      3.65 o
 -11   8   1       56.79       59.15      3.97 o
 -10   8   1        4.32       10.22      3.41 o
  -9   8   1      314.84      310.85      5.03 o
  -8   8   1       17.83       20.06      3.22 o
  -7   8   1        9.43        8.35      2.69 o
  -6   8   1        0.04        0.46      2.70 o
  -5   8   1      522.93      502.51      5.45 o
  -4   8   1      106.93       97.64      2.66 o
  -3   8   1       21.43       19.59      1.91 o
  -2   8   1       83.75       84.04      2.43 o
  -1   8   1     1313.82     1241.37     10.24 o
   0   8   1       97.22       95.33      2.84 o
   1   8   1      112.94      117.21      2.81 o
   2   8   1        0.26       -0.16      2.06 o
   3   8   1      691.39      649.36      6.66 o
   4   8   1       61.32       57.65      2.74 o
   5   8   1        1.29        2.86      3.29 o
   6   8   1       48.59       50.90      3.26 o
   7   8   1      441.45      442.41      6.61 o
   8   8   1       36.78       33.29      3.36 o
   9   8   1      119.59      121.45      4.92 o
  10   8   1        0.06        0.71      3.93 o
  11   8   1      124.62      116.23     10.16 o
 -11   9   1        1.59        2.05      7.61 o
 -10   9   1        0.32        3.59      3.01 o
  -9   9   1       25.10       19.65      3.14 o
  -8   9   1       25.27       22.29      5.75 o
  -7   9   1       18.88       16.66      2.75 o
  -6   9   1       23.39       19.11      2.51 o
  -5   9   1       44.09       31.47      3.14 o
  -4   9   1       15.70       14.29      2.18 o
  -3   9   1        5.17        6.60      2.28 o
  -2   9   1        8.41        5.36      2.26 o
  -1   9   1      397.07      342.27      5.59 o
   0   9   1       42.01       43.72      3.53 o
   1   9   1       41.69       41.35      2.47 o
   2   9   1       48.60       46.13      3.52 o
   3   9   1      211.81      169.41      5.27 o
   4   9   1       14.19        9.19      2.40 o
   5   9   1       12.67       11.75      4.28 o
   6   9   1        0.05       -1.67      4.18 o
   7   9   1      179.42      150.56      5.17 o
   8   9   1       48.10       48.60      4.24 o
   9   9   1        0.12       -1.99      6.43 o
  10   9   1       19.04       34.73     11.07 o
  -9  10   1       37.56       47.93      5.81 o
  -8  10   1        0.01       -1.86      3.33 o
  -7  10   1       30.35       29.62      5.05 o
  -6  10   1       10.69       22.31      5.90 o
  -5  10   1        3.79        5.98      3.83 o
  -4  10   1        0.68        3.60      2.82 o
  -3  10   1       42.87       48.73      3.87 o
  -2  10   1       65.25       72.51      3.28 o
  -1  10   1      318.81      346.74      5.43 o
   0  10   1        7.47       10.36      2.63 o
   1  10   1       69.16       71.21      3.26 o
   2  10   1       24.60       26.60      2.86 o
   3  10   1       37.28       45.87      3.06 o
   4  10   1        2.00        1.75      2.96 o
   5  10   1       16.92       15.44      2.83 o
   6  10   1       12.78       13.79      3.55 o
   7  10   1       85.08       90.32      5.51 o
   8  10   1       48.78       40.55      5.67 o
  -6  11   1       15.21        7.58      4.53 o
  -5  11   1       39.14       38.89      5.71 o
  -4  11   1       88.18       94.04      4.40 o
  -3  11   1       46.73       48.57      3.76 o
  -2  11   1        0.17       -0.96      3.21 o
  -1  11   1       99.65       93.69      3.92 o
   0  11   1       35.35       27.76      3.75 o
   1  11   1       37.76       42.42      3.94 o
   2  11   1       16.37       11.97      3.49 o
   3  11   1        4.93        7.74      4.28 o
   4  11   1       23.53       26.11      5.10 o
   5  11   1       14.97       43.44      6.71 o
 -17   0   2       49.03       58.51      7.64 o
 -16   0   2        6.88        6.97      6.16 o
 -15   0   2       17.53       17.68      7.78 o
 -14   0   2        3.33        4.83      6.74 o
 -13   0   2        2.46        5.36      5.23 o
 -12   0   2      108.00       95.46      7.15 o
 -11   0   2        9.92        1.85      4.00 o
 -10   0   2       43.82       61.69      5.71 o
  -9   0   2      138.75      151.13      5.33 o
  -8   0   2      365.38      399.54      7.92 o
  -7   0   2       60.62       57.40      2.94 o
  -6   0   2     2276.41     2275.85     28.07 o
  -5   0   2      175.22      167.18      3.76 o
  -4   0   2     1362.79     1186.50     14.93 o
  -3   0   2     2962.67     2830.05     32.74 o
  -1   0   2       22.50       27.79      1.08 o
   0   0   2     4198.34     3661.58     34.31 o
   1   0   2     1284.73     1203.73     10.44 o
   2   0   2      329.44      341.88      5.64 o
   3   0   2     1357.54     1305.00     16.96 o
   4   0   2     1272.67     1219.13     13.49 o
   5   0   2     1566.65     1548.05     16.90 o
   6   0   2     2024.01     2310.84     24.39 o
   7   0   2      635.98      697.39     12.44 o
   8   0   2       63.16       61.91      4.45 o
   9   0   2      462.54      473.58     10.73 o
  10   0   2      831.54      848.52     12.48 o
  11   0   2       38.25       36.22      3.60 o
  12   0   2       16.72       17.35      4.08 o
  13   0   2       57.20       55.28      4.96 o
  14   0   2      389.54      357.20      8.93 o
  15   0   2       64.02       60.94      7.67 o
 -17   1   2       16.03       24.82      5.09 o
 -16   1   2        7.64        9.80      4.38 o
 -15   1   2       15.74       -0.04      4.16 o
 -14   1   2        7.19        3.63      3.37 o
 -13   1   2        1.57       -2.01      2.88 o
 -12   1   2        4.15        5.92      2.73 o
 -11   1   2      117.12      127.85      4.01 o
 -10   1   2       19.80       21.39      2.92 o
  -9   1   2       22.89       20.00      2.47 o
  -8   1   2      159.46      158.35      3.89 o
  -7   1   2      216.59      240.33      3.87 o
  -6   1   2     1337.54     1468.51     13.54 o
  -5   1   2       53.03       55.30      1.97 o
  -4   1   2        4.06        1.49      0.69 o
  -3   1   2        0.16        3.53      0.66 o
  -2   1   2        8.42       14.77      0.99 o
  -1   1   2      794.82      716.09      6.67 o
   0   1   2     1259.53     1092.93      8.00 o
   1   1   2        8.52        2.91      0.57 o
   2   1   2     1287.83     1410.59      9.48 o
   3   1   2     1188.48     1241.55     10.34 o
   4   1   2       51.88       47.57      1.52 o
   5   1   2        0.00        2.97      1.94 o
   6   1   2      331.58      370.05      4.97 o
   7   1   2       11.02       11.42      1.81 o
   8   1   2       29.07       27.27      2.27 o
   9   1   2       70.71       67.12      2.97 o
  10   1   2      112.00      116.30      3.73 o
  11   1   2      133.22      127.61      4.08 o
  12   1   2        1.71        1.15      2.33 o
  13   1   2        0.22       -1.80      2.46 o
  14   1   2       51.61       46.66      3.38 o
  15   1   2        0.14       -2.22      3.42 o
 -17   2   2        0.07       -1.03      6.96 o
 -16   2   2       15.89        4.47      4.91 o
 -15   2   2        0.05       -3.84      3.84 o
 -14   2   2       17.71       20.12      4.15 o
 -13   2   2        7.39        0.85      3.05 o
 -12   2   2        0.55        2.47      3.16 o
 -11   2   2        8.42       -3.88      3.88 o
 -10   2   2       25.83       23.47      2.52 o
  -9   2   2       24.01       24.86      2.34 o
  -8   2   2      233.39      249.03      4.05 o
  -7   2   2        4.34        7.08      1.53 o
  -6   2   2      265.45      292.16      3.97 o
  -5   2   2       96.25       99.70      2.06 o
  -4   2   2      111.44      122.02      1.92 o
  -3   2   2      265.44      245.27      3.03 o
  -2   2   2      511.30      434.76      3.51 o
  -1   2   2      788.44      679.63      4.26 o
   0   2   2      188.65      153.36      1.62 o
   1   2   2      154.74      145.32      1.85 o
   2   2   2       46.14       49.08      1.48 o
   3   2   2       64.83       64.36      1.93 o
   4   2   2      168.96      181.51      2.86 o
   5   2   2      183.26      188.21      3.76 o
   6   2   2      262.81      256.04      4.32 o
   7   2   2      283.11      291.88      5.39 o
   8   2   2        2.98       -1.18      2.58 o
   9   2   2       17.60       17.08      2.72 o
  10   2   2        1.83        0.81      2.43 o
  11   2   2        3.60        1.21      2.98 o
  12   2   2        0.09        4.23      3.75 o
  13   2   2       11.19        9.53      2.67 o
  14   2   2        5.41        5.50      4.25 o
  15   2   2       35.34       28.81      4.21 o
 -17   3   2       21.94       24.38      7.71 o
 -16   3   2       33.24       29.05      4.61 o
 -15   3   2        2.68        3.58      3.48 o
 -14   3   2       18.24       21.00      3.42 o
 -13   3   2        2.33        0.79      2.86 o
 -12   3   2       30.94       32.05      2.99 o
 -11   3   2      118.13      117.53      3.71 o
 -10   3   2       41.80       35.88      2.55 o
  -9   3   2       69.58       60.88      2.57 o
  -8   3   2      182.63      172.18      3.53 o
  -7   3   2      487.69      471.31      5.79 o
  -6   3   2     1854.32     1920.08     16.07 o
  -5   3   2       71.05       66.88      2.00 o
  -4   3   2      349.92      371.12      3.97 o
  -3   3   2      116.87      123.43      1.79 o
  -2   3   2      166.97      185.52      1.87 o
  -1   3   2        5.78        6.39      0.72 o
   0   3   2        0.24        2.32      0.65 o
   1   3   2      117.27      152.41      1.71 o
   2   3   2     1158.10     1217.34      9.03 o
   3   3   2      350.70      360.18      4.18 o
   4   3   2       12.77       12.18      1.98 o
   5   3   2        6.13        6.81      1.76 o
   6   3   2        0.23       -2.26      2.26 o
   7   3   2       97.77       95.42      3.21 o
   8   3   2       34.01       34.95      2.97 o
   9   3   2       13.10       21.69      2.68 o
  10   3   2        1.30        5.19      2.71 o
  11   3   2       52.73       49.47      3.95 o
  12   3   2        3.86        4.11      3.21 o
  13   3   2        0.06       -2.51      2.51 o
  14   3   2        5.34        6.62      2.84 o
  15   3   2        2.94        1.89      3.43 o
 -16   4   2        1.40        4.47      4.25 o
 -15   4   2        0.33        2.39      3.70 o
 -14   4   2       13.74       17.66      4.75 o
 -13   4   2        1.54        4.04      2.87 o
 -12   4   2        3.54        4.67      3.17 o
 -11   4   2       88.72       95.41      3.57 o
 -10   4   2       18.24       21.39      2.82 o
  -9   4   2        0.94        2.81      2.65 o
  -8   4   2      350.10      364.25      5.35 o
  -7   4   2        0.02        0.62      2.47 o
  -6   4   2       30.39       36.12      1.78 o
  -5   4   2       13.48       10.36      1.33 o
  -4   4   2       20.00       19.82      1.19 o
  -3   4   2        0.33       -0.67      0.86 o
  -2   4   2       11.79        7.51      0.91 o
  -1   4   2      573.82      546.28      4.08 o
   0   4   2     1237.79     1286.52      7.80 o
   1   4   2      322.52      315.05      2.86 o
   2   4   2      170.40      170.52      2.65 o
   3   4   2      128.67      134.17      3.21 o
   4   4   2       22.12       17.42      1.71 o
   5   4   2      110.47      107.79      2.74 o
   6   4   2      220.14      244.19      4.71 o
   7   4   2       56.38       63.08      2.99 o
   8   4   2        5.99        5.12      2.05 o
   9   4   2      137.47      142.37      3.71 o
  10   4   2       35.60       37.56      2.62 o
  11   4   2       95.06       88.38      3.50 o
  12   4   2        1.20       -2.43      2.43 o
  13   4   2       18.25       16.50      2.94 o
  14   4   2       18.70       19.33      3.68 o
 -16   5   2       29.62       42.57      6.60 o
 -15   5   2        4.90        7.72      4.41 o
 -14   5   2       50.47       50.43      5.01 o
 -13   5   2        0.29        0.58      3.46 o
 -12   5   2      101.14       96.20      4.05 o
 -11   5   2        2.74        9.81      5.82 o
 -10   5   2       34.53       31.03      2.58 o
  -9   5   2        0.02        0.91      2.08 o
  -8   5   2      587.77      611.25      8.07 o
  -7   5   2      123.45      124.23      3.33 o
  -6   5   2      491.08      498.76      5.64 o
  -5   5   2      137.16      126.79      2.45 o
  -4   5   2        4.72        2.84      1.22 o
  -3   5   2      140.71      141.55      2.15 o
  -2   5   2      598.27      603.63      4.76 o
  -1   5   2       95.89       98.12      1.75 o
   0   5   2      224.96      233.53      2.61 o
   1   5   2      418.73      438.45      3.81 o
   2   5   2      276.69      276.56      3.11 o
   3   5   2        0.83        0.40      1.40 o
   4   5   2      115.22      116.36      2.92 o
   5   5   2        0.13       -1.79      1.85 o
   6   5   2        1.03        1.65      1.99 o
   7   5   2       35.14       36.30      2.93 o
   8   5   2       21.99       24.26      2.88 o
   9   5   2      183.06      183.94      4.60 o
  10   5   2       42.08       41.23      4.23 o
  11   5   2       15.64       12.01      4.25 o
  12   5   2       19.63       25.74      2.13 o
  13   5   2        0.02        0.96      2.09 o
  14   5   2        4.30       13.02      7.69 o
 -15   6   2        8.56       -0.02      5.55 o
 -14   6   2        6.95        7.58      3.43 o
 -13   6   2        1.33        1.89      3.10 o
 -12   6   2      227.97      227.93      5.24 o
 -11   6   2       51.97       52.95      4.47 o
 -10   6   2       71.94       66.19      3.17 o
  -9   6   2        0.10        3.23      3.01 o
  -8   6   2      387.29      398.69      6.07 o
  -7   6   2      100.78      102.34      2.75 o
  -6   6   2      167.04      170.91      2.95 o
  -5   6   2        0.00        0.00      1.41 o
  -4   6   2      979.87     1037.65      7.67 o
  -3   6   2      492.33      511.87      4.64 o
  -2   6   2      531.12      555.65      5.87 o
  -1   6   2        2.00        1.36      1.61 o
   0   6   2      438.11      474.45      4.26 o
   1   6   2      125.33      127.43      3.51 o
   2   6   2      318.76      330.83      3.89 o
   3   6   2        9.15       11.26      1.90 o
   4   6   2      336.25      350.97      5.22 o
   5   6   2      187.62      185.27      5.18 o
   6   6   2      173.05      182.87      4.16 o
   7   6   2        1.06        2.24      2.39 o
   8   6   2        3.26        0.83      2.63 o
   9   6   2       11.59        6.28      3.05 o
  10   6   2      120.40      111.12      4.37 o
  11   6   2        1.38        7.89      3.71 o
  12   6   2        0.71       -1.78      3.73 o
  13   6   2       11.88       22.95      8.14 o
 -14   7   2       58.40       67.71      5.14 o
 -13   7   2        0.18        6.07      3.70 o
 -12   7   2       13.56       13.31      3.13 o
 -11   7   2       36.91       30.40      2.98 o
 -10   7   2       67.61       69.31      3.18 o
  -9   7   2        2.43        0.57      3.75 o
  -8   7   2      237.96      233.98      4.10 o
  -7   7   2      340.77      348.29      4.49 o
  -6   7   2      303.86      304.22      4.05 o
  -5   7   2       77.27       77.61      2.37 o
  -4   7   2        2.18        0.52      1.66 o
  -3   7   2      200.42      200.43      3.63 o
  -2   7   2      432.00      458.69      4.81 o
  -1   7   2       20.75       18.55      1.64 o
   0   7   2      313.30      328.92      3.80 o
   1   7   2      512.66      539.07      4.95 o
   2   7   2      399.72      400.43      4.34 o
   3   7   2      122.01      117.38      3.34 o
   4   7   2        2.24        1.76      2.20 o
   5   7   2        0.91        1.07      2.22 o
   6   7   2      234.32      215.34      4.69 o
   7   7   2       54.47       53.31      3.31 o
   8   7   2       14.94       16.25      5.26 o
   9   7   2      101.23       92.96      4.21 o
  10   7   2      185.76      183.68      6.52 o
  11   7   2       13.04       10.39      4.21 o
  12   7   2        4.38        9.73      5.30 o
 -13   8   2        0.58       -3.01      4.65 o
 -12   8   2       22.23       23.01      3.40 o
 -11   8   2       13.18       10.03      4.00 o
 -10   8   2       19.91       18.68      4.21 o
  -9   8   2       22.11       21.70      2.90 o
  -8   8   2       40.62       43.46      2.75 o
  -7   8   2        0.36        3.89      2.18 o
  -6   8   2        2.36        3.21      2.71 o
  -5   8   2       54.88       55.64      2.43 o
  -4   8   2       17.72       14.66      2.14 o
  -3   8   2        3.16        2.15      1.79 o
  -2   8   2       81.93       81.12      2.48 o
  -1   8   2        1.70        0.21      1.79 o
   0   8   2        0.58        1.11      1.64 o
   1   8   2        2.29       -0.59      1.79 o
   2   8   2       49.84       44.27      3.54 o
   3   8   2       11.36       10.78      2.43 o
   4   8   2       76.75       65.99      2.97 o
   5   8   2       48.56       39.86      3.02 o
   6   8   2       84.28       78.39      3.49 o
   7   8   2        0.02        2.90      2.95 o
   8   8   2       48.95       61.73      5.10 o
   9   8   2        1.60        3.21      3.71 o
  10   8   2       53.48       46.83      5.15 o
  11   8   2       42.87       46.39     10.98 o
 -11   9   2        0.02        2.53      3.68 o
 -10   9   2        0.00        3.75      3.84 o
  -9   9   2        0.03        2.84      4.96 o
  -8   9   2      115.21      110.82      3.94 o
  -7   9   2        3.04        4.31      2.69 o
  -6   9   2       57.86       56.27      3.55 o
  -5   9   2       15.52       17.76      2.30 o
  -4   9   2      274.49      275.22      4.29 o
  -3   9   2       92.38       92.21      3.34 o
  -2   9   2        6.65        1.89      2.05 o
  -1   9   2       78.12       66.10      2.84 o
   0   9   2      233.57      222.76      4.12 o
   1   9   2        6.47        4.58      2.59 o
   2   9   2       31.46       30.62      2.45 o
   3   9   2      185.35      173.99      3.71 o
   4   9   2      172.07      172.59      5.54 o
   5   9   2       49.05       48.28      3.34 o
   6   9   2        1.25        2.60      3.12 o
   7   9   2       20.25       15.06      3.62 o
   8   9   2        4.54        2.33      3.85 o
   9   9   2       20.58       14.90      5.56 o
  -9  10   2        4.36        6.27      5.44 o
  -8  10   2        5.33        9.98      3.85 o
  -7  10   2       37.53       41.37      4.08 o
  -6  10   2       35.86       40.62      3.79 o
  -5  10   2       14.08       18.70      2.90 o
  -4  10   2       52.33       56.48      2.98 o
  -3  10   2        0.86       -0.05      2.66 o
  -2  10   2       24.72       23.69      3.22 o
  -1  10   2       72.26       76.12      3.63 o
   0  10   2       31.75       28.85      4.29 o
   1  10   2        1.00        1.40      2.52 o
   2  10   2        8.77       17.86      3.16 o
   3  10   2       55.69       53.85      3.05 o
   4  10   2       41.24       49.88      5.74 o
   5  10   2       27.27       39.20      4.56 o
   6  10   2        7.44        0.04      4.88 o
   7  10   2       19.12       21.21      6.07 o
  -6  11   2        9.32       22.59      7.98 o
  -5  11   2        0.00        0.08      4.38 o
  -4  11   2        7.42       12.88      4.43 o
  -3  11   2        7.04        6.50      3.29 o
  -2  11   2        1.51       -3.60      3.60 o
  -1  11   2        2.10        2.66      3.06 o
   0  11   2        5.79       15.07      3.74 o
   1  11   2       34.68       48.77      3.47 o
   2  11   2       77.53       95.23      4.76 o
   3  11   2       19.14       22.91      4.39 o
   4  11   2        4.63        5.93      5.59 o
 -18   1   3        5.49       18.82     17.74 o
 -17   1   3        1.04       -3.76      4.67 o
 -16   1   3        0.51       -0.93      4.78 o
 -15   1   3       11.39       16.43      5.82 o
 -14   1   3       56.04       57.37      4.73 o
 -13   1   3      229.68      223.37      5.52 o
 -12   1   3       40.00       34.36      3.24 o
 -11   1   3        8.99        4.33      3.30 o
 -10   1   3       16.16       16.97      2.00 o
  -9   1   3      519.83      544.00      7.19 o
  -8   1   3        0.97       -1.40      1.40 o
  -7   1   3      425.97      433.40      5.38 o
  -6   1   3      723.93      765.34      7.14 o
  -5   1   3     1055.75     1048.36      8.89 o
  -4   1   3     2709.20     2799.73     21.01 o
  -3   1   3      579.04      603.69      5.68 o
  -2   1   3       60.37       53.52      1.79 o
  -1   1   3      469.79      463.45      4.75 o
   0   1   3        0.34        2.05      0.71 o
   1   1   3       42.07       42.68      1.08 o
   2   1   3     1913.14     1878.34     11.64 o
   3   1   3      181.92      171.53      2.23 o
   4   1   3      285.24      260.59      3.25 o
   5   1   3       16.10       14.43      1.56 o
   6   1   3       87.19       89.51      2.28 o
   7   1   3       71.16       62.69      2.11 o
   8   1   3       17.65       13.56      1.67 o
   9   1   3        2.54        9.25      2.46 o
  10   1   3      230.45      230.80      5.46 o
  11   1   3        4.83        5.99      2.07 o
  12   1   3        0.22        3.43      2.29 o
  13   1   3        6.94        1.36      2.75 o
  14   1   3        2.49        3.65      2.95 o
  15   1   3        0.12        7.31      5.11 o
 -17   2   3        0.18       -5.08      5.08 o
 -16   2   3       70.32       73.36      4.90 o
 -15   2   3        0.57       -0.23      3.27 o
 -14   2   3        6.27        4.48      2.81 o
 -13   2   3      189.65      178.46      4.59 o
 -12   2   3      413.44      414.06      6.53 o
 -11   2   3        7.53        2.35      2.35 o
 -10   2   3        3.82        3.97      2.87 o
  -9   2   3     1020.96     1088.39     10.80 o
  -8   2   3     1523.26     1591.48     14.09 o
  -7   2   3        1.86        1.57      1.18 o
  -6   2   3        0.01        2.07      0.99 o
  -5   2   3     1426.76     1453.94     12.34 o
  -4   2   3    10014.46    10617.04     70.48 o
  -3   2   3     3737.54     4090.59     28.25 o
  -2   2   3        3.77        1.22      1.16 o
  -1   2   3     3049.84     3030.17     25.13 o
   0   2   3     5922.69     6216.57     41.63 o
   1   2   3     3247.73     3509.28     24.33 o
   2   2   3       91.43       87.20      2.40 o
   3   2   3      529.93      521.57      5.93 o
   4   2   3     1397.02     1471.82     12.68 o
   5   2   3     1449.92     1528.08     13.35 o
   6   2   3      213.15      220.35      3.37 o
   7   2   3       12.84        9.66      1.52 o
   8   2   3      350.03      365.01      4.98 o
   9   2   3      643.44      644.62      8.81 o
  10   2   3       48.48       46.80      2.82 o
  11   2   3        2.63        3.33      2.60 o
  12   2   3       18.67       18.45      3.08 o
  13   2   3      163.31      163.60      4.46 o
  14   2   3        3.61       -1.97      2.97 o
  15   2   3        0.45        0.88      7.35 o
 -17   3   3        0.28        5.99      4.51 o
 -16   3   3       17.58       16.24      3.87 o
 -15   3   3        1.84        5.76      3.65 o
 -14   3   3        1.62        7.59      3.76 o
 -13   3   3        0.07        4.17      2.97 o
 -12   3   3      414.58      406.40      6.56 o
 -11   3   3      363.06      362.19      7.40 o
 -10   3   3      107.31      104.04      3.25 o
  -9   3   3       83.20       90.59      3.41 o
  -8   3   3     1157.75     1130.05     10.94 o
  -7   3   3     1468.85     1517.36     15.51 o
  -6   3   3      109.59      107.99      2.30 o
  -5   3   3      172.02      175.62      3.09 o
  -4   3   3     3995.49     4187.02     29.43 o
  -3   3   3     3400.15     3646.32     20.67 o
  -2   3   3     4633.11     4648.16     28.73 o
  -1   3   3      178.87      171.42      2.04 o
   0   3   3     1188.20     1394.86      9.22 o
   1   3   3     2484.94     2674.25     17.78 o
   2   3   3     1086.80     1152.82      9.04 o
   3   3   3       11.65       11.78      1.61 o
   4   3   3     1563.13     1639.49     14.65 o
   5   3   3     1077.34     1077.90     12.24 o
   6   3   3      598.29      617.56      7.71 o
   7   3   3       10.25       10.72      1.46 o
   8   3   3       17.41       15.04      1.91 o
   9   3   3       47.70       44.27      2.22 o
  10   3   3       52.77       50.59      2.54 o
  11   3   3        1.16        1.19      2.29 o
  12   3   3       22.67       23.65      3.03 o
  13   3   3        1.46        3.53      2.58 o
  14   3   3        7.27        1.30      4.21 o
 -17   4   3        1.87        1.39      7.33 o
 -16   4   3       20.06       25.38      6.01 o
 -15   4   3        1.19       -0.70      3.95 o
 -14   4   3       77.56       79.20      4.16 o
 -13   4   3       38.34       36.33      3.39 o
 -12   4   3        4.58        8.24      3.73 o
 -11   4   3       18.93       21.36      2.68 o
 -10   4   3       52.96       60.76      2.87 o
  -9   4   3       31.49       31.08      2.17 o
  -8   4   3       74.42       71.82      2.39 o
  -7   4   3        0.02        1.46      1.30 o
  -6   4   3      506.76      491.70      5.05 o
  -5   4   3      183.73      176.57      2.65 o
  -4   4   3       88.61       77.24      1.58 o
  -3   4   3        8.85        5.20      1.09 o
  -2   4   3       18.20       19.12      0.94 o
  -1   4   3        3.91        0.30      0.83 o
   0   4   3        1.19        2.25      1.25 o
   1   4   3      155.19      158.01      2.47 o
   2   4   3       15.15       19.22      1.73 o
   3   4   3        1.46        3.62      1.61 o
   4   4   3       84.14       87.37      2.41 o
   5   4   3       76.55       86.35      2.61 o
   6   4   3      147.24      143.08      3.90 o
   7   4   3        1.32        2.66      2.40 o
   8   4   3       16.86        6.29      3.00 o
   9   4   3      103.78      119.60      9.21 o
  10   4   3        0.57        1.97      1.89 o
  11   4   3        0.39       -0.95      2.38 o
  12   4   3        3.50        3.70      2.32 o
  13   4   3       26.49       25.08      2.73 o
  14   4   3       10.51        2.29      5.40 o
 -16   5   3      102.41      110.71      8.04 o
 -15   5   3       15.33       23.76      5.89 o
 -14   5   3        1.56        2.62      3.18 o
 -13   5   3       10.67        3.52      4.03 o
 -12   5   3      337.01      367.83      6.61 o
 -11   5   3       11.64       10.41      2.68 o
 -10   5   3       11.24       13.97      3.61 o
  -9   5   3      235.36      255.45      4.51 o
  -8   5   3     1739.85     1898.08     15.74 o
  -7   5   3      298.26      315.05      4.32 o
  -6   5   3      344.48      357.76      4.17 o
  -5   5   3      202.82      197.60      2.98 o
  -4   5   3     3253.34     3396.80     27.17 o
  -3   5   3     1571.67     1643.94     10.77 o
  -2   5   3      145.84      155.85      2.30 o
  -1   5   3      993.86      999.01      6.81 o
   0   5   3     3899.55     3983.03     21.35 o
   1   5   3     1959.11     2090.92     12.18 o
   2   5   3      484.07      500.24      5.34 o
   3   5   3       74.84       87.68      2.38 o
   4   5   3      478.69      505.81      6.10 o
   5   5   3     1160.97     1229.07     11.36 o
   6   5   3      152.45      155.29      3.71 o
   7   5   3       15.70       15.54      2.36 o
   8   5   3      349.66      366.44      5.97 o
   9   5   3      447.03      471.31      7.04 o
  10   5   3       23.95       17.25      4.07 o
  11   5   3        0.02        3.58      3.72 o
  12   5   3        2.37        3.59      4.54 o
  13   5   3      137.35      134.50      6.54 o
 -15   6   3        0.15        6.20      6.39 o
 -14   6   3        3.10        6.05      3.31 o
 -13   6   3        1.02        3.19      3.08 o
 -12   6   3      372.14      385.94      6.37 o
 -11   6   3      223.18      217.27      4.74 o
 -10   6   3       35.97       33.51      2.75 o
  -9   6   3        0.14       -2.11      2.11 o
  -8   6   3      953.83      990.38      9.98 o
  -7   6   3      917.85      982.96      8.46 o
  -6   6   3        8.39       13.50      1.71 o
  -5   6   3      339.71      360.03      5.51 o
  -4   6   3     2694.20     2889.64     17.52 o
  -3   6   3     1849.04     1987.79     12.46 o
  -2   6   3     1390.51     1465.18      9.73 o
  -1   6   3       10.19       22.19      1.42 o
   0   6   3     1701.46     1888.55     11.51 o
   1   6   3     2250.99     2452.68     14.35 o
   2   6   3      630.59      659.07      6.35 o
   3   6   3      113.05      115.70      3.14 o
   4   6   3     1618.51     1750.10     14.97 o
   5   6   3     1140.01     1231.04     11.77 o
   6   6   3      383.57      386.86      5.85 o
   7   6   3       33.60       29.41      2.73 o
   8   6   3       34.82       34.32      3.05 o
   9   6   3      213.73      208.49      5.11 o
  10   6   3      109.30       97.62      4.50 o
  11   6   3        4.17       10.22      4.14 o
  12   6   3       89.86       82.18      6.00 o
 -14   7   3        2.59        6.65      4.68 o
 -13   7   3        5.88        5.54      2.99 o
 -12   7   3        3.77        7.19      3.05 o
 -11   7   3       18.52       18.08      2.84 o
 -10   7   3        1.73        6.97      2.72 o
  -9   7   3        1.44       -0.96      2.49 o
  -8   7   3        0.06       -1.55      1.98 o
  -7   7   3      111.20      102.40      2.64 o
  -6   7   3        0.54       -1.89      1.97 o
  -5   7   3        0.08        0.41      1.57 o
  -4   7   3       39.39       40.77      2.07 o
  -3   7   3        0.30       -1.72      1.72 o
  -2   7   3      146.38      137.53      2.70 o
  -1   7   3       38.29       37.35      1.94 o
   0   7   3        0.80        1.13      1.33 o
   1   7   3        0.89       -0.25      2.02 o
   2   7   3      263.77      253.18      4.23 o
   3   7   3       42.30       40.51      2.73 o
   4   7   3        0.58       -0.80      2.16 o
   5   7   3       12.30        9.94      2.33 o
   6   7   3       64.95       64.94      3.22 o
   7   7   3        0.51        4.84      3.37 o
   8   7   3       22.11       23.02      5.28 o
   9   7   3       60.83       59.77      3.98 o
  10   7   3       85.93       87.67      4.51 o
  11   7   3        4.50        1.88      9.05 o
 -13   8   3        6.04        6.18      5.64 o
 -12   8   3       30.05       33.97      5.01 o
 -11   8   3        5.29       10.28      2.79 o
 -10   8   3        0.18        2.70      2.17 o
  -9   8   3        4.91        7.57      2.61 o
  -8   8   3      242.13      242.94      4.04 o
  -7   8   3       70.22       65.79      2.64 o
  -6   8   3       50.34       52.43      3.94 o
  -5   8   3        1.85        7.37      1.96 o
  -4   8   3       56.62       56.69      2.63 o
  -3   8   3       32.01       31.18      2.04 o
  -2   8   3       20.63       19.15      1.95 o
  -1   8   3       72.79       64.70      2.16 o
   0   8   3      252.69      243.21      3.47 o
   1   8   3       75.05       80.25      2.41 o
   2   8   3       94.62       92.42      3.04 o
   3   8   3       18.20       17.00      2.97 o
   4   8   3        1.66        3.29      3.70 o
   5   8   3       28.05       28.38      2.82 o
   6   8   3        1.11        1.77      2.79 o
   7   8   3       38.74       42.41      3.83 o
   8   8   3       15.60       23.64      4.34 o
   9   8   3        0.09        2.56      4.28 o
  10   8   3        2.29       11.09      5.04 o
 -11   9   3       11.90        5.70      4.84 o
 -10   9   3        0.80       -0.44      3.28 o
  -9   9   3       26.69       22.33      4.81 o
  -8   9   3       98.38       96.42      3.28 o
  -7   9   3      117.27      124.76      3.33 o
  -6   9   3        0.08       -2.24      2.24 o
  -5   9   3      102.97      110.95      3.13 o
  -4   9   3      212.78      228.20      4.14 o
  -3   9   3      129.11      141.20      3.29 o
  -2   9   3       37.54       40.87      2.39 o
  -1   9   3       26.61       27.70      2.32 o
   0   9   3      158.72      165.65      3.44 o
   1   9   3      202.68      203.47      3.68 o
   2   9   3       39.53       30.54      3.58 o
   3   9   3       15.37       13.11      3.33 o
   4   9   3      114.69      117.32      3.85 o
   5   9   3       86.73       91.63      3.80 o
   6   9   3        5.57        6.80      3.18 o
   7   9   3        2.97        2.38      3.83 o
   8   9   3        0.60        3.39      4.08 o
  -9  10   3        1.05        1.11      3.48 o
  -8  10   3       27.90       31.08      5.75 o
  -7  10   3       70.69       73.35      3.31 o
  -6  10   3        7.09        6.95      2.59 o
  -5  10   3        5.74       -0.50      5.66 o
  -4  10   3        4.32        6.88      3.12 o
  -3  10   3        6.06        2.54      2.52 o
  -2  10   3       24.82       23.19      2.50 o
  -1  10   3        0.10       -1.18      2.84 o
   0  10   3       12.68       12.02      3.51 o
   1  10   3       47.10       41.41      3.85 o
   2  10   3       80.87       78.69      3.14 o
   3  10   3        4.05        5.16      3.81 o
   4  10   3        0.12       -2.39      3.22 o
   5  10   3       14.13       21.58      4.02 o
   6  10   3        1.20       -0.64      4.43 o
  -6  11   3        8.74        5.40      4.42 o
  -5  11   3        6.90       14.17      3.47 o
  -4  11   3       36.47       35.63      3.89 o
  -3  11   3       20.30       18.95      4.00 o
  -2  11   3        1.40       -3.51      3.51 o
  -1  11   3       12.21        9.20      4.08 o
   0  11   3        0.07        2.79      3.45 o
   1  11   3        8.55        9.14      5.99 o
   2  11   3        0.02       -3.06      4.36 o
   3  11   3       21.89       24.21     11.54 o
 -18   0   4       17.81       15.28      7.16 o
 -17   0   4      107.70      100.01     20.87 o
 -16   0   4       15.87       20.85      6.72 o
 -15   0   4        0.09        6.88      5.49 o
 -14   0   4        0.59        1.45      3.81 o
 -13   0   4      420.77      410.53     14.75 o
 -12   0   4      103.77       98.66      4.97 o
 -11   0   4        6.39        4.30      3.91 o
 -10   0   4       98.05       95.72      7.03 o
  -9   0   4     7437.58     7851.78     91.15 o
  -8   0   4     1841.26     1913.06     37.07 o
  -7   0   4      226.76      264.08      5.50 o
  -6   0   4     1021.53     1060.23     14.37 o
  -5   0   4    12717.95    12459.84    252.18 o
  -4   0   4     2817.32     2949.48     59.84 o
  -3   0   4     1397.01     1560.97     20.36 o
  -2   0   4     1546.36     1587.73     15.06 o
  -1   0   4    37895.34    33098.58    545.53 o
   0   0   4     2157.19     2268.35     19.58 o
   1   0   4     7201.64     7365.91     59.82 o
   2   0   4       87.68       97.78      2.18 o
   3   0   4     8955.75     9182.93    105.26 o
   4   0   4     2161.44     2103.60     34.06 o
   5   0   4      385.39      388.03      6.56 o
   6   0   4      116.24      118.08      3.81 o
   7   0   4     1885.67     1920.73     23.72 o
   8   0   4       20.72       25.70      2.89 o
   9   0   4      610.42      612.97     10.07 o
  10   0   4        0.02       -0.15      4.86 o
  11   0   4       59.32       51.24      3.97 o
  12   0   4        3.21        1.85      3.18 o
  13   0   4        8.79       12.45      4.01 o
  14   0   4       10.55       13.00      5.10 o
 -18   1   4       10.07        5.95      5.05 o
 -17   1   4       47.21       39.21      5.18 o
 -16   1   4        5.81        7.37      4.05 o
 -15   1   4        1.57        1.76      4.70 o
 -14   1   4        0.48       -0.19      2.89 o
 -13   1   4      173.55      192.95      5.62 o
 -12   1   4       45.72       43.99      3.32 o
 -11   1   4       11.91       10.15      2.08 o
 -10   1   4        1.39        0.92      1.66 o
  -9   1   4      108.27      118.99      3.24 o
  -8   1   4      222.69      226.36      3.48 o
  -7   1   4      134.56      165.29      2.76 o
  -6   1   4       60.27       59.19      1.59 o
  -5   1   4     1054.64     1125.03      9.60 o
  -4   1   4        5.27        8.08      0.94 o
  -3   1   4        0.06        0.14      1.19 o
  -2   1   4        8.06        4.19      1.64 o
  -1   1   4       68.37       79.14      1.73 o
   0   1   4      646.44      686.49      6.01 o
   1   1   4       47.89       39.42      1.00 o
   2   1   4      208.78      203.03      2.28 o
   3   1   4        2.21        3.80      1.05 o
   4   1   4      211.59      225.40      3.14 o
   5   1   4       16.07       20.85      1.48 o
   6   1   4        0.11        0.00      1.79 o
   7   1   4        7.95        8.55      1.85 o
   8   1   4      329.52      322.95      4.83 o
   9   1   4       42.86       41.91      2.40 o
  10   1   4        5.36        5.04      2.06 o
  11   1   4        0.05       -0.84      2.18 o
  12   1   4       61.57       63.50      3.29 o
  13   1   4        4.06        3.32      2.79 o
  14   1   4        2.61        8.91      4.73 o
 -18   2   4        5.44        7.27      5.09 o
 -17   2   4        0.60        0.77      4.87 o
 -16   2   4        0.06        2.39      4.26 o
 -15   2   4        3.18        1.71      3.37 o
 -14   2   4        1.96        4.39      2.79 o
 -13   2   4       68.77       66.09      3.55 o
 -12   2   4       19.10       17.75      2.95 o
 -11   2   4      243.48      254.33      5.44 o
 -10   2   4       74.82       76.57      2.93 o
  -9   2   4        4.90        9.26      1.90 o
  -8   2   4        7.02        9.59      2.16 o
  -7   2   4      152.52      144.47      2.97 o
  -6   2   4       24.39       24.81      1.34 o
  -5   2   4      747.14      839.59      9.60 o
  -4   2   4       77.72       77.68      2.38 o
  -3   2   4     2085.40     2180.88     24.21 o
  -2   2   4       30.01       28.61      1.28 o
  -1   2   4      121.30       99.99      2.01 o
   0   2   4      108.86      117.61      2.15 o
   1   2   4        8.90       13.14      1.27 o
   2   2   4        0.00        0.93      1.01 o
   3   2   4      295.18      291.01      3.19 o
   4   2   4       41.04       44.26      1.53 o
   5   2   4      239.79      243.89      3.43 o
   6   2   4       15.25       14.26      1.48 o
   7   2   4       46.30       47.12      3.36 o
   8   2   4       42.85       40.21      2.18 o
   9   2   4        7.41        7.82      2.58 o
  10   2   4        0.08       -0.08      2.08 o
  11   2   4       14.82       15.54      2.65 o
  12   2   4        0.56        1.98      2.43 o
  13   2   4        5.83        4.50      3.35 o
  14   2   4        1.49        5.38      5.27 o
 -17   3   4        2.84        6.02      4.47 o
 -16   3   4        0.16        2.03      4.11 o
 -15   3   4        6.77        3.53      4.43 o
 -14   3   4        6.24        9.20      3.99 o
 -13   3   4       32.01       24.21      3.58 o
 -12   3   4       18.44       15.34      2.28 o
 -11   3   4        0.57        0.30      3.44 o
 -10   3   4       19.17       17.22      2.19 o
  -9   3   4     1626.13     1586.69     15.04 o
  -8   3   4      258.14      264.02      4.11 o
  -7   3   4       67.21       73.10      3.33 o
  -6   3   4      371.86      362.51      4.83 o
  -5   3   4     2667.67     2783.20     20.81 o
  -4   3   4      474.97      498.70      5.18 o
  -3   3   4      406.71      462.47      5.19 o
  -2   3   4      356.37      373.74      3.84 o
  -1   3   4     8502.89     9020.17     57.53 o
   0   3   4      729.59      734.98      6.77 o
   1   3   4     1415.72     1530.30     13.60 o
   2   3   4      139.71      149.61      3.23 o
   3   3   4     3083.90     3219.67     30.48 o
   4   3   4      644.40      623.41      7.04 o
   5   3   4      183.59      182.08      3.76 o
   6   3   4       52.06       52.00      2.55 o
   7   3   4      739.66      735.47      8.76 o
   8   3   4       29.94       33.05      2.04 o
   9   3   4      235.27      247.05      4.31 o
  10   3   4        0.06       -0.65      1.97 o
  11   3   4       53.75       54.01      2.91 o
  12   3   4        8.41       10.91      2.78 o
  13   3   4       12.88        4.10      4.51 o
 -17   4   4       32.67       27.34      6.42 o
 -16   4   4        0.65        2.93      3.61 o
 -15   4   4        1.05        7.45      3.65 o
 -14   4   4        2.23        3.00      2.78 o
 -13   4   4        7.26        5.97      3.45 o
 -12   4   4       89.68       87.94      3.41 o
 -11   4   4       53.14       45.49      2.66 o
 -10   4   4       20.64       20.39      1.98 o
  -9   4   4        4.60        6.71      2.77 o
  -8   4   4      108.92      113.92      2.54 o
  -7   4   4       75.21       78.29      2.78 o
  -6   4   4       29.68       29.27      2.07 o
  -5   4   4        5.01        2.97      1.58 o
  -4   4   4        6.35        1.68      1.59 o
  -3   4   4      616.58      599.23      6.46 o
  -2   4   4       32.55       30.94      1.42 o
  -1   4   4       60.85       38.85      1.71 o
   0   4   4       50.32       44.47      1.77 o
   1   4   4        0.05       -0.85      0.89 o
   2   4   4       14.19       15.10      1.54 o
   3   4   4      181.36      192.41      3.14 o
   4   4   4       31.52       30.08      1.81 o
   5   4   4       19.82       23.31      1.97 o
   6   4   4       20.92       19.62      2.14 o
   7   4   4       41.98       39.34      3.39 o
   8   4   4       91.52       82.54      3.42 o
   9   4   4        4.80       11.35      2.79 o
  10   4   4        7.28        2.85      3.06 o
  11   4   4       12.39       19.44      3.94 o
  12   4   4       33.30       36.51      4.01 o
  13   4   4       11.25       30.23      6.40 o
 -16   5   4        5.30        7.73      6.99 o
 -15   5   4        1.17       -1.27      3.09 o
 -14   5   4        0.12        0.88      2.75 o
 -13   5   4       26.09       22.65      2.85 o
 -12   5   4       86.44       88.82      3.36 o
 -11   5   4      240.23      245.57      4.61 o
 -10   5   4       25.87       28.24      2.05 o
  -9   5   4        2.91        3.09      2.42 o
  -8   5   4      134.86      127.65      4.06 o
  -7   5   4       80.16       89.46      3.15 o
  -6   5   4        9.03        3.07      2.05 o
  -5   5   4       44.00       50.64      2.43 o
  -4   5   4        1.32        4.69      1.64 o
  -3   5   4     1397.31     1415.91     10.32 o
  -2   5   4      108.99      107.16      2.20 o
  -1   5   4      543.73      542.96      4.66 o
   0   5   4       31.87       27.14      1.53 o
   1   5   4       89.67       93.62      2.70 o
   2   5   4       63.57       63.90      2.01 o
   3   5   4       34.52       33.31      1.90 o
   4   5   4       40.93       39.28      2.10 o
   5   5   4       36.51       31.79      2.19 o
   6   5   4        3.64        0.01      1.99 o
   7   5   4      215.77      211.60      4.47 o
   8   5   4       62.28       67.01      3.39 o
   9   5   4        0.30       -3.14      3.14 o
  10   5   4        8.59        6.39      3.18 o
  11   5   4        0.62        7.10      3.22 o
  12   5   4       29.19       40.50      8.56 o
 -15   6   4        8.51        8.77      3.80 o
 -14   6   4        0.30       -0.31      3.48 o
 -13   6   4        1.64        5.19      4.57 o
 -12   6   4        0.39        4.09      2.28 o
 -11   6   4       23.92       23.23      3.34 o
 -10   6   4        2.16       -3.13      3.13 o
  -9   6   4        5.58        7.47      1.44 o
  -8   6   4       16.40       16.61      2.87 o
  -7   6   4        7.59        9.54      2.60 o
  -6   6   4       19.43       15.06      2.83 o
  -5   6   4       49.96       57.17      1.83 o
  -4   6   4        4.10        4.76      1.31 o
  -3   6   4       64.44       72.41      2.06 o
  -2   6   4       17.56       18.35      1.22 o
  -1   6   4       13.52       24.76      1.33 o
   0   6   4       14.62       16.95      1.98 o
   1   6   4       25.34       31.16      2.04 o
   2   6   4       14.19       12.11      1.85 o
   3   6   4       76.15       76.98      2.50 o
   4   6   4       11.19        8.87      2.07 o
   5   6   4      107.21      114.62      3.34 o
   6   6   4        0.00        3.74      2.88 o
   7   6   4        6.56        7.04      2.67 o
   8   6   4       18.08       10.13      2.97 o
   9   6   4       14.54        4.09      3.89 o
  10   6   4        0.27       -3.93      3.93 o
  11   6   4        4.91        3.61      3.81 o
 -14   7   4        0.34        2.29      5.32 o
 -13   7   4      114.47      124.52      3.68 o
 -12   7   4        9.55        7.53      2.22 o
 -11   7   4       33.15       33.41      2.19 o
 -10   7   4        0.20       -0.23      3.34 o
  -9   7   4      135.49      120.29      2.68 o
  -8   7   4        8.58        6.50      1.70 o
  -7   7   4        7.45        7.41      1.58 o
  -6   7   4       23.20       22.12      2.30 o
  -5   7   4      299.87      235.92      3.40 o
  -4   7   4        5.32        3.70      1.48 o
  -3   7   4      230.22      201.99      3.55 o
  -2   7   4       10.46        5.79      1.35 o
  -1   7   4       30.38       14.10      1.65 o
   0   7   4       24.76       18.38      1.73 o
   1   7   4        0.23       -0.23      1.73 o
   2   7   4        9.99        4.87      2.77 o
   3   7   4      105.27       82.27      2.82 o
   4   7   4       30.57       29.81      2.41 o
   5   7   4        8.52        7.33      3.36 o
   6   7   4       26.82       33.51      2.89 o
   7   7   4       17.25       13.46      4.74 o
   8   7   4        6.88       13.70      3.25 o
   9   7   4        8.73        8.64      4.24 o
  10   7   4        0.27       -3.88      4.39 o
 -13   8   4       60.23       72.91     12.68 o
 -12   8   4        3.42        4.08      3.47 o
 -11   8   4       22.76       26.71      3.48 o
 -10   8   4        0.10       -0.88      1.98 o
  -9   8   4      131.35      131.91      2.81 o
  -8   8   4       11.33       14.53      2.74 o
  -7   8   4        0.04        2.84      1.86 o
  -6   8   4        0.00        2.23      2.15 o
  -5   8   4      726.31      686.06      6.90 o
  -4   8   4       64.07       57.66      2.32 o
  -3   8   4       30.08       36.17      2.42 o
  -2   8   4       15.13       16.63      1.76 o
  -1   8   4      610.15      542.52      5.27 o
   0   8   4      126.72      119.06      2.60 o
   1   8   4        2.57        4.98      1.62 o
   2   8   4       19.66       17.62      2.44 o
   3   8   4      253.15      235.42      5.45 o
   4   8   4       81.52       74.80      3.14 o
   5   8   4       66.43       62.13      3.63 o
   6   8   4        6.53        5.41      2.96 o
   7   8   4      108.38      106.61      4.28 o
   8   8   4       99.06      104.39      6.30 o
   9   8   4        7.07       12.13      6.09 o
 -11   9   4        0.62        1.47      6.78 o
 -10   9   4        5.14       12.20      4.70 o
  -9   9   4       73.96       74.32      6.03 o
  -8   9   4       48.95       51.50      3.64 o
  -7   9   4        5.75        3.02      1.98 o
  -6   9   4        0.18        2.73      2.44 o
  -5   9   4        3.19        3.23      1.96 o
  -4   9   4        6.42        7.70      2.18 o
  -3   9   4        3.14        0.27      1.94 o
  -2   9   4        0.56        3.97      1.93 o
  -1   9   4      171.38      173.07      3.46 o
   0   9   4       11.55        7.27      2.12 o
   1   9   4       47.95       41.93      2.36 o
   2   9   4        0.87        1.68      2.41 o
   3   9   4       50.80       43.16      3.78 o
   4   9   4       19.97       17.43      3.82 o
   5   9   4        8.68        9.37      3.71 o
   6   9   4        3.60        3.09      4.23 o
   7   9   4       25.33       28.78      5.40 o
  -9  10   4       11.97       29.09     13.12 o
  -8  10   4       16.36       16.97      4.26 o
  -7  10   4        2.16        0.36      2.82 o
  -6  10   4        0.33        8.93      3.67 o
  -5  10   4       29.81       30.20      6.23 o
  -4  10   4        0.95        3.49      2.53 o
  -3  10   4        4.32        2.99      2.30 o
  -2  10   4        9.18       11.56      2.67 o
  -1  10   4        0.22        1.55      3.64 o
   0  10   4        6.69        8.87      2.94 o
   1  10   4        5.14        4.05      2.28 o
   2  10   4        9.42       10.03      3.11 o
   3  10   4        0.24       -2.33      4.03 o
   4  10   4       19.18       32.47      5.67 o
   5  10   4        1.31       -0.74      9.96 o
  -5  11   4      402.78      420.79      8.40 o
  -4  11   4       41.66       45.40      3.49 o
  -3  11   4       24.60       25.88      3.29 o
  -2  11   4        2.94        6.75      3.91 o
  -1  11   4      255.78      252.42      5.86 o
   0  11   4       52.91       58.34      4.49 o
   1  11   4       23.70       24.28      4.60 o
 -18   1   5       16.31        6.60      7.04 o
 -17   1   5        0.24       -3.35      3.67 o
 -16   1   5       14.53       12.40      3.35 o
 -15   1   5       10.05        9.00      2.91 o
 -14   1   5      148.34      154.70      4.84 o
 -13   1   5       16.03       17.01      2.32 o
 -12   1   5        0.69        0.24      2.94 o
 -11   1   5       38.17       37.92      2.26 o
 -10   1   5      100.17       96.54      2.88 o
  -9   1   5       27.71       25.97      1.92 o
  -8   1   5        0.12        0.66      1.29 o
  -7   1   5       50.40       53.81      1.86 o
  -6   1   5      657.90      716.34     10.54 o
  -5   1   5       63.79       64.93      2.05 o
  -4   1   5       29.48       33.03      1.57 o
  -3   1   5        0.42        1.77      1.25 o
  -2   1   5       35.57       44.34      1.56 o
  -1   1   5      435.83      425.54      4.04 o
   0   1   5      135.28      130.43      1.92 o
   1   1   5       75.83       76.00      1.32 o
   2   1   5      873.66      856.27      6.41 o
   3   1   5      119.61      100.15      1.81 o
   4   1   5      351.03      346.01      3.92 o
   5   1   5       20.00       25.04      1.60 o
   6   1   5       62.59       65.20      2.42 o
   7   1   5      112.99      103.25      2.87 o
   8   1   5        3.43        5.18      1.82 o
   9   1   5        5.67        4.11      3.38 o
  10   1   5      107.70      107.78      3.51 o
  11   1   5        0.10        0.72      2.43 o
  12   1   5       12.74       10.29      2.84 o
  13   1   5       19.30       17.81      3.73 o
 -18   2   5       39.88       38.28      4.98 o
 -17   2   5        1.13        3.85      3.56 o
 -16   2   5       16.02       21.83      4.07 o
 -15   2   5        6.03       10.42      3.02 o
 -14   2   5       90.99       97.59      3.91 o
 -13   2   5       22.17       14.73      2.75 o
 -12   2   5        3.69        2.48      2.20 o
 -11   2   5       38.74       40.76      2.64 o
 -10   2   5     1419.75     1548.13     17.90 o
  -9   2   5       55.24       59.87      2.46 o
  -8   2   5      115.05      113.47      2.30 o
  -7   2   5      132.83      122.60      2.14 o
  -6   2   5      427.23      426.92      7.37 o
  -5   2   5       75.62       71.67      2.98 o
  -4   2   5       42.14       54.57      2.54 o
  -3   2   5       16.13       13.73      1.57 o
  -2   2   5     1476.90     1537.48     10.71 o
  -1   2   5      181.94      183.09      3.22 o
   0   2   5       29.82       39.18      1.81 o
   1   2   5      250.15      233.56      2.94 o
   2   2   5      107.89      121.29      2.09 o
   3   2   5       94.76       81.07      1.71 o
   4   2   5       69.83       67.79      2.34 o
   5   2   5        3.36        4.88      1.32 o
   6   2   5        3.91        3.61      1.98 o
   7   2   5       78.51       69.97      2.55 o
   8   2   5        0.61        3.75      1.86 o
   9   2   5       40.37       37.85      2.73 o
  10   2   5        3.85        3.31      2.13 o
  11   2   5        1.35        6.05      2.49 o
  12   2   5        1.10       -2.65      2.73 o
  13   2   5       18.92       17.30      4.69 o
 -17   3   5        0.40        5.33      3.75 o
 -16   3   5       33.97       37.53      3.67 o
 -15   3   5       10.44       22.86      4.25 o
 -14   3   5        3.26        0.82      3.09 o
 -13   3   5       21.79       16.88      4.44 o
 -12   3   5        0.71        0.25      2.14 o
 -11   3   5       16.80       16.48      3.46 o
 -10   3   5       34.96       30.54      2.08 o
  -9   3   5       52.30       53.16      2.13 o
  -8   3   5      570.65      577.83      8.32 o
  -7   3   5       58.02       51.53      3.23 o
  -6   3   5      416.94      390.22      5.19 o
  -5   3   5        2.23        0.30      1.52 o
  -4   3   5        0.87        1.71      1.49 o
  -3   3   5       46.41       42.48      1.77 o
  -2   3   5      495.57      464.96      4.53 o
  -1   3   5        4.76        5.49      1.25 o
   0   3   5      395.22      402.86      4.67 o
   1   3   5      171.94      160.17      2.71 o
   2   3   5     1524.08     1497.09     13.88 o
   3   3   5        4.07       11.43      2.01 o
   4   3   5        0.48        1.33      1.78 o
   5   3   5        9.20        7.19      1.89 o
   6   3   5       62.79       59.38      2.60 o
   7   3   5       13.41        9.14      2.09 o
   8   3   5        2.09       -1.56      2.51 o
   9   3   5       57.02       55.31      2.52 o
  10   3   5       49.45       46.13      2.93 o
  11   3   5       21.12       11.99      3.34 o
  12   3   5       14.31       16.95      3.48 o
 -17   4   5        1.36        1.00      5.00 o
 -16   4   5        6.60       12.44      6.30 o
 -15   4   5        1.22        3.30      2.89 o
 -14   4   5        0.55       -1.91      2.95 o
 -13   4   5        0.38       -2.31      2.31 o
 -12   4   5       65.91       70.87      3.11 o
 -11   4   5        2.93        1.67      2.41 o
 -10   4   5       82.28       74.01      4.33 o
  -9   4   5       24.75       24.50      2.85 o
  -8   4   5        0.01       -2.59      2.66 o
  -7   4   5        4.66        4.12      2.35 o
  -6   4   5       12.08        8.67      1.86 o
  -5   4   5        6.00        4.64      1.79 o
  -4   4   5       55.84       57.15      2.53 o
  -3   4   5        0.55        1.27      2.50 o
  -2   4   5        9.10        9.59      1.78 o
  -1   4   5        5.30        2.38      1.22 o
   0   4   5       18.22       17.78      1.49 o
   1   4   5       39.27       40.21      2.32 o
   2   4   5      230.74      214.96      4.33 o
   3   4   5       50.90       47.52      2.73 o
   4   4   5       22.25       19.38      2.56 o
   5   4   5        0.58       -0.44      2.52 o
   6   4   5        6.06        2.68      1.87 o
   7   4   5        2.07        1.17      2.50 o
   8   4   5        2.40        2.23      2.37 o
   9   4   5        8.42        6.35      2.92 o
  10   4   5       26.42       22.44      3.39 o
  11   4   5       17.58       13.81      4.97 o
  12   4   5        9.39       -4.49      6.64 o
 -16   5   5       40.16       46.19      4.48 o
 -15   5   5        1.17       -3.22      4.85 o
 -14   5   5      106.01      108.24      3.84 o
 -13   5   5        0.18        5.89      3.83 o
 -12   5   5        0.72        0.30      3.06 o
 -11   5   5        4.14        4.20      5.46 o
 -10   5   5      270.63      256.47      5.77 o
  -9   5   5        0.46        1.36      3.01 o
  -8   5   5      249.05      243.46      4.85 o
  -7   5   5       25.69       24.21      2.61 o
  -6   5   5      175.77      130.19      4.32 o
  -5   5   5        2.19        2.47      2.20 o
  -4   5   5        2.22        4.25      2.64 o
  -3   5   5       21.84       19.69      1.41 o
  -2   5   5       44.34       24.04      1.53 o
  -1   5   5        0.00        1.09      1.41 o
   0   5   5      173.93      177.33      2.15 o
   1   5   5       18.79       25.08      2.48 o
   2   5   5       61.51       52.79      2.97 o
   3   5   5       13.90        9.05      2.11 o
   4   5   5       18.91       16.64      3.35 o
   5   5   5       21.59       25.50      2.37 o
   6   5   5        1.48        0.65      1.68 o
   7   5   5        0.59        0.70      1.92 o
   8   5   5       27.92       31.89      2.59 o
   9   5   5       13.31       10.25      2.58 o
  10   5   5        2.68       -1.19      4.85 o
  11   5   5        0.05       -1.80      5.24 o
 -15   6   5        0.86       12.78      6.52 o
 -14   6   5      158.76      150.02      7.03 o
 -13   6   5        5.37        6.37      3.03 o
 -12   6   5       89.22       86.68      4.82 o
 -11   6   5       10.55       18.54      4.96 o
 -10   6   5      208.73      213.95      5.66 o
  -9   6   5       10.21        8.14      5.36 o
  -8   6   5      158.08      154.51      4.27 o
  -7   6   5       17.55       18.94      3.39 o
  -6   6   5      195.74      175.96      5.69 o
  -5   6   5       44.61       39.86      3.00 o
  -4   6   5       15.07       10.77      2.63 o
  -3   6   5       16.04       14.90      1.23 o
  -2   6   5       52.06       31.49      1.50 o
  -1   6   5       27.75       27.22      1.92 o
   0   6   5      190.58      187.59      2.67 o
   1   6   5       70.65       72.23      2.88 o
   2   6   5       82.55       86.88      2.35 o
   3   6   5        8.52        3.79      1.52 o
   4   6   5       26.36       28.90      2.05 o
   5   6   5       14.22       13.21      2.94 o
   6   6   5        1.36       -1.78      2.15 o
   7   6   5       39.25       39.61      3.45 o
   8   6   5       18.36       21.17      2.63 o
   9   6   5       39.77       45.64      3.16 o
  10   6   5        6.12       10.06      4.02 o
 -14   7   5        0.26        7.27      6.09 o
 -13   7   5       18.87       18.45      4.77 o
 -12   7   5       39.22       36.42      6.56 o
 -11   7   5        0.48       -1.54      3.93 o
 -10   7   5       57.23       62.15      4.40 o
  -9   7   5       73.27       76.76      4.38 o
  -8   7   5        0.70        0.05      3.32 o
  -7   7   5        0.45        0.55      3.22 o
  -6   7   5        7.02        9.86      2.84 o
  -5   7   5        0.92        2.18      3.79 o
  -4   7   5       12.10       12.52      1.64 o
  -3   7   5        9.57        5.63      1.54 o
  -2   7   5      178.41      165.75      2.62 o
  -1   7   5        7.62        6.40      1.63 o
   0   7   5       11.39       14.85      1.97 o
   1   7   5       52.47       47.72      3.39 o
   2   7   5      153.75      145.68      3.10 o
   3   7   5        0.43       -0.32      1.74 o
   4   7   5        1.10       -1.98      1.98 o
   5   7   5        2.79        1.88      2.77 o
   6   7   5       32.28       32.78      3.32 o
   7   7   5       37.36       38.56      3.17 o
   8   7   5       20.21       20.39      3.38 o
   9   7   5       13.52       15.60      5.29 o
 -13   8   5        3.01        5.03      7.15 o
 -12   8   5        4.18       -5.31      5.43 o
 -11   8   5        1.75        1.72      4.44 o
 -10   8   5      236.13      236.39      7.18 o
  -9   8   5       16.83       13.70      3.89 o
  -8   8   5       69.72       75.11      4.14 o
  -7   8   5       14.43       10.51      3.07 o
  -6   8   5      188.08      169.10      4.65 o
  -5   8   5        2.46        6.57      3.03 o
  -4   8   5       40.37       42.61      2.16 o
  -3   8   5        6.69        7.46      1.81 o
  -2   8   5      407.68      362.89      4.17 o
  -1   8   5        1.74        3.06      1.64 o
   0   8   5      303.75      300.56      3.96 o
   1   8   5        0.03        4.21      2.90 o
   2   8   5      120.84      107.14      4.91 o
   3   8   5        0.08        5.98      4.18 o
   4   8   5       40.45       36.07      4.90 o
   5   8   5       11.30        3.57      4.45 o
   6   8   5       57.51       60.35      3.46 o
   7   8   5        6.47       14.77      4.16 o
   8   8   5       73.04       74.23      8.16 o
 -11   9   5        0.25       -3.62      5.17 o
 -10   9   5        0.98       11.10      9.05 o
  -9   9   5        2.29       -0.85      5.25 o
  -8   9   5        1.72        2.16      3.51 o
  -7   9   5        0.43        5.38      3.84 o
  -6   9   5       25.78       31.12      3.55 o
  -5   9   5        5.30        5.51      2.03 o
  -4   9   5       34.40       34.56      2.27 o
  -3   9   5        6.09        3.03      2.21 o
  -2   9   5        0.82        0.28      1.91 o
  -1   9   5        7.39       10.44      2.02 o
   0   9   5        1.80        1.43      1.89 o
   1   9   5        6.29        8.30      2.35 o
   2   9   5       11.04        4.86      2.46 o
   3   9   5        0.79        2.96      5.83 o
   4   9   5        4.22        2.49      2.65 o
   5   9   5        5.53        2.23      5.76 o
   6   9   5       10.48        7.44      5.07 o
  -8  10   5       15.04       14.06      4.51 o
  -7  10   5        2.12        8.88      4.95 o
  -6  10   5        9.76        7.01      4.00 o
  -5  10   5        0.01       -2.95      3.66 o
  -4  10   5       13.35       11.37      3.46 o
  -3  10   5        0.10        0.07      2.22 o
  -2  10   5      164.76      174.81      3.76 o
  -1  10   5       17.13       19.57      2.47 o
   0  10   5        0.09       -1.94      2.65 o
   1  10   5        1.46        0.69      3.06 o
   2  10   5       74.09       84.06      6.15 o
   3  10   5        1.65        1.81      5.25 o
   4  10   5       16.65       14.63      6.78 o
 -18   0   6       19.99       18.75     11.49 o
 -17   0   6       16.37       13.93      6.72 o
 -16   0   6        0.57        2.26      4.59 o
 -15   0   6        7.28        5.60      6.60 o
 -14   0   6        0.40       -0.36      8.09 o
 -13   0   6        1.63       -4.10      4.96 o
 -12   0   6        4.17        0.23      3.23 o
 -11   0   6      426.69      448.96      8.03 o
 -10   0   6       17.34       20.90      2.52 o
  -9   0   6       80.13       90.34      3.33 o
  -8   0   6       49.64       51.87      2.60 o
  -7   0   6      532.07      530.94     12.23 o
  -6   0   6      162.43      174.44      5.89 o
  -5   0   6       59.05       70.55      6.72 o
  -4   0   6       15.04       11.07      3.38 o
  -3   0   6       68.87       66.42      2.81 o
  -2   0   6      611.42      620.33      8.67 o
  -1   0   6       16.58       20.69      2.97 o
   0   0   6      155.47      167.29      3.15 o
   1   0   6       41.33       30.59      1.63 o
   2   0   6      448.96      424.85      9.15 o
   3   0   6      206.17      207.23      3.77 o
   4   0   6       72.78       69.66      2.92 o
   5   0   6      206.88      226.15      5.34 o
   6   0   6      123.14      121.92      4.27 o
   7   0   6        5.23        7.37      2.71 o
   8   0   6       27.03       25.90      4.95 o
   9   0   6       41.26       27.71      5.17 o
  10   0   6        6.73        5.10      3.56 o
  11   0   6       50.12       43.76      6.83 o
  12   0   6       35.18       28.60      7.05 o
 -18   1   6        1.45       12.51      4.10 o
 -17   1   6        9.12       10.25      4.18 o
 -16   1   6       24.26       26.24      3.51 o
 -15   1   6       55.55       54.04      3.77 o
 -14   1   6        1.04        3.61      2.47 o
 -13   1   6       60.61       66.92      3.65 o
 -12   1   6       28.14       29.34      3.50 o
 -11   1   6       16.89       16.11      2.25 o
 -10   1   6        3.03        7.38      2.59 o
  -9   1   6        9.30        9.79      1.50 o
  -8   1   6       21.52       22.45      1.54 o
  -7   1   6       89.32       94.24      2.49 o
  -6   1   6       18.97       18.74      1.69 o
  -5   1   6       23.76       28.80      1.62 o
  -4   1   6       19.15       13.83      1.40 o
  -3   1   6       23.47       31.44      1.69 o
  -2   1   6      103.52      101.75      2.36 o
  -1   1   6        6.72        4.98      0.94 o
   0   1   6      178.38      187.32      2.55 o
   1   1   6        5.11        5.71      1.00 o
   2   1   6      166.13      159.86      2.44 o
   3   1   6       36.52       34.36      1.40 o
   4   1   6        6.01        4.80      1.29 o
   5   1   6       19.59       21.52      1.74 o
   6   1   6        6.11        4.65      1.72 o
   7   1   6        6.32        5.42      1.88 o
   8   1   6       39.02       33.86      2.78 o
   9   1   6       55.22       55.77      2.86 o
  10   1   6        0.14        5.54      2.47 o
  11   1   6        1.09        1.18      3.16 o
  12   1   6       16.93       12.63      4.29 o
 -18   2   6        0.16       -0.54      4.29 o
 -17   2   6        0.43       -3.64      3.64 o
 -16   2   6        7.15        2.74      4.13 o
 -15   2   6        0.20        4.04      3.06 o
 -14   2   6        0.12        5.45      2.59 o
 -13   2   6        0.40        3.77      2.76 o
 -12   2   6       31.91       27.82      3.62 o
 -11   2   6       78.11       80.03      4.58 o
 -10   2   6       51.03       58.25      2.14 o
  -9   2   6      137.71      138.18      2.73 o
  -8   2   6        4.08       -1.09      5.24 o
  -7   2   6       17.66       16.19      2.56 o
  -6   2   6        0.32       -2.07      2.07 o
  -5   2   6        2.04        1.47      1.61 o
  -4   2   6       17.47       21.94      2.15 o
  -3   2   6      191.30      221.24      4.09 o
  -2   2   6      152.95      142.66      3.16 o
  -1   2   6      102.91      102.82      2.41 o
   0   2   6      148.16      138.68      2.72 o
   1   2   6        4.60       -1.16      1.83 o
   2   2   6       65.31       58.57      1.79 o
   3   2   6       17.67       15.87      1.80 o
   4   2   6        2.17        3.46      1.67 o
   5   2   6      106.80      112.40      3.05 o
   6   2   6       23.17       27.00      1.88 o
   7   2   6        0.87        1.74      1.85 o
   8   2   6       22.30       21.77      2.59 o
   9   2   6        3.40        1.94      2.58 o
  10   2   6        6.36        7.20      3.89 o
  11   2   6        0.90        0.55      2.72 o
  12   2   6        0.93        6.85      4.32 o
 -17   3   6       41.20       45.29      4.17 o
 -16   3   6        7.50       10.70      3.88 o
 -15   3   6      140.21      142.48      4.60 o
 -14   3   6        6.18        6.09      2.59 o
 -13   3   6      225.41      235.95      5.05 o
 -12   3   6       36.33       36.53      2.49 o
 -11   3   6      145.89      158.00      3.69 o
 -10   3   6        0.26       -0.47      5.73 o
  -9   3   6      184.67      182.64      4.97 o
  -8   3   6      147.98      144.67      4.01 o
  -7   3   6     2723.39     3009.79     23.18 o
  -6   3   6      100.28       98.91      3.15 o
  -5   3   6      380.92      362.04      5.45 o
  -4   3   6       85.00       85.17      2.55 o
  -3   3   6     1967.41     2195.52     14.55 o
  -2   3   6       67.04       53.21      2.40 o
  -1   3   6       61.87       48.16      1.94 o
   0   3   6        0.17        2.25      1.36 o
   1   3   6     1718.75     1867.48     14.88 o
   2   3   6      188.61      183.02      3.09 o
   3   3   6        8.29       10.05      2.53 o
   4   3   6        6.36        3.04      2.98 o
   5   3   6      231.32      243.68      7.97 o
   6   3   6       33.86       32.73      2.18 o
   7   3   6        2.68        3.96      1.96 o
   8   3   6        4.61        1.56      3.72 o
   9   3   6       74.60       71.82      3.52 o
  10   3   6        4.28        1.95      2.94 o
  11   3   6        2.28        3.15      3.83 o
 -17   4   6        0.43        0.63      5.67 o
 -16   4   6       14.77       18.40      4.24 o
 -15   4   6        6.24        7.33      3.13 o
 -14   4   6        0.96        2.38      2.36 o
 -13   4   6       93.91       92.48      3.34 o
 -12   4   6       43.96       45.93      4.18 o
 -11   4   6       27.61       25.55      3.76 o
 -10   4   6       12.07        9.32      2.98 o
  -9   4   6      166.98      167.07      4.57 o
  -8   4   6        9.56        4.46      2.56 o
  -7   4   6        0.05        4.32      2.08 o
  -6   4   6        1.74       -0.49      2.14 o
  -5   4   6       74.86       73.02      3.99 o
  -4   4   6       22.94       14.80      2.74 o
  -3   4   6        8.23       34.01      2.53 o
  -2   4   6       10.53       12.72      1.37 o
  -1   4   6       89.28       91.95      2.37 o
   0   4   6      368.21      367.42      4.77 o
   1   4   6       22.76       46.84      2.74 o
   2   4   6       24.60       17.05      2.61 o
   3   4   6        3.49        1.12      2.68 o
   4   4   6       23.13       19.33      2.65 o
   5   4   6       36.31       29.48      3.24 o
   6   4   6        3.25        1.55      3.15 o
   7   4   6       19.44       18.92      2.25 o
   8   4   6       79.64       81.30      3.90 o
   9   4   6       22.23       23.49      3.07 o
  10   4   6        1.32        8.35      3.30 o
  11   4   6        5.85        8.18      6.67 o
 -16   5   6        0.80        0.92      6.59 o
 -15   5   6       92.85       97.41      5.55 o
 -14   5   6        0.17       -4.45      4.45 o
 -13   5   6       45.57       58.23      4.66 o
 -12   5   6        2.34        1.10      5.13 o
 -11   5   6      510.36      508.04      8.43 o
 -10   5   6       34.39       27.63      3.44 o
  -9   5   6      556.95      561.37      8.34 o
  -8   5   6       19.97       21.73      2.77 o
  -7   5   6     1173.31     1185.03     11.50 o
  -6   5   6       15.62       17.84      2.66 o
  -5   5   6        8.74        8.89      3.18 o
  -4   5   6       25.51       29.43      2.42 o
  -3   5   6     1249.37     1224.45     10.19 o
  -2   5   6        0.53        1.73      1.41 o
  -1   5   6        8.53       10.18      1.63 o
   0   5   6      494.21      487.19      7.12 o
   1   5   6      931.69      942.18     10.74 o
   2   5   6        0.67        5.40      2.44 o
   3   5   6       28.94       22.29      2.83 o
   4   5   6       10.52       10.65      2.93 o
   5   5   6       62.90       60.63      5.61 o
   6   5   6        0.27        3.22      3.50 o
   7   5   6       21.65       16.29      4.08 o
   8   5   6       99.54      103.53      3.04 o
   9   5   6       13.73       12.32      3.77 o
  10   5   6        2.61        1.87      5.62 o
 -15   6   6       72.37       61.64      8.57 o
 -14   6   6        7.23        5.29      5.30 o
 -13   6   6      300.37      323.37     10.97 o
 -12   6   6        8.13       -3.41      4.04 o
 -11   6   6      368.58      368.10      7.56 o
 -10   6   6        0.23       -2.82      3.63 o
  -9   6   6      416.05      425.40      8.34 o
  -8   6   6        1.63        9.38      5.59 o
  -7   6   6      764.15      764.38     12.06 o
  -6   6   6       18.19       16.50      3.14 o
  -5   6   6      740.83      756.17      9.60 o
  -4   6   6       49.33       49.83      3.00 o
  -3   6   6     1163.04     1147.25     10.06 o
  -2   6   6       16.31       16.33      3.36 o
  -1   6   6      183.67      180.12      2.97 o
   0   6   6       11.18       15.22      2.54 o
   1   6   6      779.71      771.21      8.96 o
   2   6   6        3.24        6.44      2.83 o
   3   6   6      123.44      127.00      4.44 o
   4   6   6       29.15       21.99      3.95 o
   5   6   6      274.83      276.70      7.20 o
   6   6   6        0.52       -4.04      4.04 o
   7   6   6        0.20        7.43      5.47 o
   8   6   6        0.08        7.15      5.19 o
   9   6   6       81.44       72.83      3.79 o
 -14   7   6        1.51       -3.67      6.30 o
 -13   7   6       14.97       26.95      5.58 o
 -12   7   6        2.92       -1.96      4.47 o
 -11   7   6      424.70      414.89      8.36 o
 -10   7   6        0.82        3.35      3.75 o
  -9   7   6      282.82      287.25      6.37 o
  -8   7   6       51.03       56.18      7.30 o
  -7   7   6      610.79      574.12      8.80 o
  -6   7   6       22.59       23.80      3.58 o
  -5   7   6        0.90        0.82      3.60 o
  -4   7   6        0.12       -1.95      2.82 o
  -3   7   6      709.01      682.06      6.70 o
  -2   7   6       26.70       25.17      1.91 o
  -1   7   6       61.24       65.03      2.39 o
   0   7   6      119.06      122.85      3.68 o
   1   7   6      587.82      556.55      6.92 o
   2   7   6        9.07        6.73      3.05 o
   3   7   6        7.70        8.88      3.33 o
   4   7   6       27.40       32.00      5.01 o
   5   7   6      217.71      195.16      6.72 o
   6   7   6        6.93        3.25      4.58 o
   7   7   6        0.00        0.04      5.79 o
   8   7   6       10.32       25.59     14.78 o
 -13   8   6        6.06       18.24     12.18 o
 -12   8   6        5.72       -3.85      6.02 o
 -11   8   6      105.72      115.04      6.97 o
 -10   8   6        0.02       -4.36      4.36 o
  -9   8   6      123.19      120.70      4.86 o
  -8   8   6        0.10       -2.19      4.91 o
  -7   8   6       60.28       62.95      4.38 o
  -6   8   6        5.83        8.09      3.61 o
  -5   8   6        3.84        4.18      3.12 o
  -4   8   6        0.00        3.86      2.64 o
  -3   8   6      226.04      248.67      4.75 o
  -2   8   6       23.03       22.63      1.84 o
  -1   8   6        0.00        0.85      1.52 o
   0   8   6       69.67       68.47      2.77 o
   1   8   6       52.16       58.97      3.85 o
   2   8   6       17.11       12.40      4.61 o
   3   8   6        0.00        4.77      3.17 o
   4   8   6        0.55        5.86      4.25 o
   5   8   6        0.31       -4.46      4.46 o
   6   8   6        2.92       -1.20      6.98 o
   7   8   6        0.75       13.39      7.65 o
 -11   9   6       14.92       18.82     14.43 o
 -10   9   6        0.07        8.14      8.48 o
  -9   9   6       55.12       47.40      4.83 o
  -8   9   6       24.54       29.19      4.80 o
  -7   9   6       15.63       16.84      3.64 o
  -6   9   6        0.08       -2.09      3.51 o
  -5   9   6      136.82      132.63      8.16 o
  -4   9   6        2.77       17.74      5.03 o
  -3   9   6        1.81        6.10      2.08 o
  -2   9   6       14.31       11.65      2.43 o
  -1   9   6       50.49       44.18      2.27 o
   0   9   6       10.62        6.78      2.12 o
   1   9   6        0.06       -0.99      2.19 o
   2   9   6       18.02       19.71      6.27 o
   3   9   6      110.35      113.42      4.94 o
   4   9   6       12.98        9.13      5.58 o
   5   9   6        0.37       -0.64     14.02 o
  -8  10   6        9.72        6.94     13.04 o
  -7  10   6        0.42        1.14      6.55 o
  -6  10   6        0.03        2.67      5.49 o
  -5  10   6        9.49        8.27      4.07 o
  -4  10   6        6.08        0.58      5.06 o
  -3  10   6        3.38        5.07      2.61 o
  -2  10   6        1.91        2.34      2.38 o
  -1  10   6        0.96        0.82      3.22 o
   0  10   6        0.51        6.14      3.95 o
   1  10   6        1.43        7.27     11.15 o
   2  10   6        5.36       13.73      5.93 o
 -18   1   7        6.67        4.99      4.47 o
 -17   1   7       95.43       86.94      4.54 o
 -16   1   7      172.70      181.95      7.18 o
 -15   1   7       24.53       18.04      2.70 o
 -14   1   7        0.48        3.16      2.31 o
 -13   1   7       93.62       96.71      3.21 o
 -12   1   7       14.78       17.77      2.33 o
 -11   1   7        6.43        7.10      1.99 o
 -10   1   7      199.04      204.78      3.59 o
  -9   1   7      130.66      143.88      3.37 o
  -8   1   7      659.41      678.73      8.61 o
  -7   1   7      512.16      533.15      6.94 o
  -6   1   7      282.65      285.30      4.49 o
  -5   1   7        0.13       -0.51      1.51 o
  -4   1   7       39.66       45.71      2.03 o
  -3   1   7       38.00       33.34      1.99 o
  -2   1   7      145.31      146.72      3.47 o
  -1   1   7       30.21       32.92      1.63 o
   0   1   7      309.05      336.43      3.82 o
   1   1   7      601.12      622.20      6.04 o
   2   1   7       57.10       56.69      1.68 o
   3   1   7       37.70       37.07      1.56 o
   4   1   7      109.42      113.88      2.53 o
   5   1   7       16.91       18.43      1.86 o
   6   1   7        7.66        6.71      2.10 o
   7   1   7        0.05       -1.47      2.04 o
   8   1   7      193.63      196.77      4.28 o
   9   1   7       40.41       40.32      2.97 o
  10   1   7        5.29        6.49      3.18 o
  11   1   7       10.64        8.87      4.01 o
 -17   2   7       86.03       86.20      6.58 o
 -16   2   7       36.75       28.59      3.98 o
 -15   2   7       22.89       19.84      3.34 o
 -14   2   7      115.18      123.58      4.10 o
 -13   2   7      334.62      340.17      6.45 o
 -12   2   7     1101.57     1143.92     13.34 o
 -11   2   7      148.45      153.45      3.33 o
 -10   2   7     1310.93     1362.21     14.46 o
  -9   2   7      886.14      916.83     13.05 o
  -8   2   7     1564.34     1662.58     15.03 o
  -7   2   7       45.16       52.35      2.18 o
  -6   2   7      761.53      787.53      7.82 o
  -5   2   7     1337.63     1426.36     12.23 o
  -4   2   7     5870.06     6340.34     48.62 o
  -3   2   7      884.47      901.38      8.58 o
  -2   2   7      484.49      496.37      6.34 o
  -1   2   7     1965.05     2095.19     16.48 o
   0   2   7     4313.96     4649.33     34.54 o
   1   2   7       21.86       25.94      1.81 o
   2   2   7       20.64       20.91      1.65 o
   3   2   7      218.95      232.53      3.50 o
   4   2   7     1969.15     2141.84     17.21 o
   5   2   7       83.67       81.93      2.78 o
   6   2   7        3.89        1.30      1.84 o
   7   2   7      110.81      109.36      3.26 o
   8   2   7      362.03      355.49      5.49 o
   9   2   7        3.39        3.91      2.34 o
  10   2   7       90.21      102.14      3.88 o
  11   2   7       23.11       31.97      5.41 o
 -17   3   7       31.09       27.01      7.44 o
 -16   3   7       24.59       13.80      3.40 o
 -15   3   7        3.80        4.76      4.34 o
 -14   3   7        6.31        6.85      2.58 o
 -13   3   7      134.15      136.42      4.55 o
 -12   3   7       87.66       93.85      4.68 o
 -11   3   7      137.75      132.53      4.93 o
 -10   3   7      365.19      359.67      6.48 o
  -9   3   7      116.68      102.99      3.84 o
  -8   3   7      751.17      787.51      9.58 o
  -7   3   7      135.26      129.52      3.79 o
  -6   3   7       27.80       24.88      2.92 o
  -5   3   7      426.88      440.68      5.76 o
  -4   3   7     1632.73     1771.96     13.25 o
  -3   3   7      317.57      324.68      3.88 o
  -2   3   7      210.12      211.59      3.64 o
  -1   3   7       64.34       57.86      2.32 o
   0   3   7     1043.49     1132.03     10.32 o
   1   3   7      203.24      200.25      3.61 o
   2   3   7       67.09       63.06      2.23 o
   3   3   7       82.81       81.17      3.35 o
   4   3   7      519.16      542.83      7.70 o
   5   3   7       58.16       57.68      3.67 o
   6   3   7       30.75       29.05      3.55 o
   7   3   7       55.42       57.82      2.76 o
   8   3   7      125.88      134.10      5.28 o
   9   3   7        0.43        0.00      3.41 o
  10   3   7        4.06        3.30      3.36 o
 -17   4   7       21.89       24.22      6.06 o
 -16   4   7       28.56       23.19      8.84 o
 -15   4   7      111.54      118.92      5.30 o
 -14   4   7       36.91       40.77      4.71 o
 -13   4   7       29.43       25.72      4.37 o
 -12   4   7       23.75       21.78      3.69 o
 -11   4   7       70.21       66.88      3.93 o
 -10   4   7       87.70       82.75      4.03 o
  -9   4   7       52.55       46.99      3.46 o
  -8   4   7      151.04      146.91      4.03 o
  -7   4   7      359.91      333.91      5.89 o
  -6   4   7      204.54      198.92      6.58 o
  -5   4   7        6.48        3.70      2.05 o
  -4   4   7       58.30       48.33      2.29 o
  -3   4   7        0.06        2.49      1.53 o
  -2   4   7      155.40      158.97      3.01 o
  -1   4   7        0.02       -1.37      2.60 o
   0   4   7      195.92      169.77      3.39 o
   1   4   7        7.54        7.41      2.49 o
   2   4   7       27.32       30.09      2.75 o
   3   4   7       34.01       34.53      2.98 o
   4   4   7       56.34       52.54      3.83 o
   5   4   7       87.36       87.17      4.44 o
   6   4   7       16.08       18.01      3.72 o
   7   4   7        0.15        9.51      3.96 o
   8   4   7       56.06       51.93      4.69 o
   9   4   7        3.65        2.73      2.21 o
  10   4   7        2.11        2.39      6.26 o
 -16   5   7      127.99      115.11      9.63 o
 -15   5   7       46.97       42.54      5.20 o
 -14   5   7       28.09       27.21      5.84 o
 -13   5   7      427.16      454.86      8.61 o
 -12   5   7      903.19      903.46     12.08 o
 -11   5   7      187.49      195.27      5.77 o
 -10   5   7      484.43      496.90      8.25 o
  -9   5   7     1079.93     1101.26     11.72 o
  -8   5   7     2015.43     2021.44     18.76 o
  -7   5   7      467.53      475.44      7.54 o
  -6   5   7       68.27       63.75      3.40 o
  -5   5   7      682.30      662.29      8.68 o
  -4   5   7     4268.92     4129.15     33.74 o
  -3   5   7      707.03      665.74      6.20 o
  -2   5   7      124.20      130.36      3.12 o
  -1   5   7     1076.11     1089.49      9.67 o
   0   5   7     3674.28     3717.34     27.54 o
   1   5   7      143.41      145.81      4.43 o
   2   5   7        9.65        9.67      3.40 o
   3   5   7       11.56       31.74      5.76 o
   4   5   7     1853.04     1927.84     19.23 o
   5   5   7       74.74       60.38      4.55 o
   6   5   7        4.33       10.73      5.40 o
   7   5   7       65.38       64.53      4.98 o
   8   5   7      488.46      485.45      9.97 o
   9   5   7        3.03       -2.52      5.91 o
 -15   6   7        2.05       -0.10      6.44 o
 -14   6   7       94.02       86.09      7.07 o
 -13   6   7      419.74      428.18      8.76 o
 -12   6   7      413.16      441.77      8.57 o
 -11   6   7      111.08       98.13      4.85 o
 -10   6   7        3.08        4.01      3.62 o
  -9   6   7      489.74      492.28      7.86 o
  -8   6   7     2187.31     2239.96     20.64 o
  -7   6   7      120.05      121.95      4.58 o
  -6   6   7      118.03      123.00      4.41 o
  -5   6   7     1084.23     1083.75     12.36 o
  -4   6   7     3442.95     3503.95     29.83 o
  -3   6   7      250.95      261.46      3.70 o
  -2   6   7        0.69        8.30      2.94 o
  -1   6   7       66.14       79.51      3.44 o
   0   6   7     3122.77     3229.30     24.95 o
   1   6   7      382.55      390.59      7.06 o
   2   6   7       11.30       13.71      3.60 o
   3   6   7      367.69      381.70      7.30 o
   4   6   7     1683.64     1747.76     20.26 o
   5   6   7       91.00       98.14      5.44 o
   6   6   7       36.95       45.94      6.56 o
   7   6   7        0.35       13.88      4.78 o
   8   6   7      644.64      675.31     14.19 o
 -14   7   7       10.28        4.31      7.50 o
 -13   7   7       17.73       17.53      6.10 o
 -12   7   7       78.27       82.81      5.58 o
 -11   7   7       18.11        7.27      4.47 o
 -10   7   7        1.09       -3.99      3.99 o
  -9   7   7        5.84        5.34      3.65 o
  -8   7   7        8.81       13.18      5.56 o
  -7   7   7       20.11       19.75      4.37 o
  -6   7   7       19.07       20.68      4.88 o
  -5   7   7        8.80        3.13      4.57 o
  -4   7   7       46.77       43.22      3.34 o
  -3   7   7        4.13        1.46      1.95 o
  -2   7   7       39.58       44.64      2.17 o
  -1   7   7       40.19       35.33      3.15 o
   0   7   7       53.29       44.56      3.59 o
   1   7   7       97.15       95.73      5.73 o
   2   7   7        0.02       -0.06      3.21 o
   3   7   7        0.63        7.25      3.95 o
   4   7   7       24.70       15.13      4.91 o
   5   7   7       22.59       23.09      4.88 o
   6   7   7        5.58        0.77      8.28 o
   7   7   7        6.45        3.56      7.50 o
 -12   8   7        0.13      -10.39     10.39 o
 -11   8   7       20.76       11.11      9.88 o
 -10   8   7       49.46       43.97      6.43 o
  -9   8   7       30.33       36.17      4.89 o
  -8   8   7       10.55       17.09      5.97 o
  -7   8   7       66.21       64.52      4.57 o
  -6   8   7      151.00      162.83      7.72 o
  -5   8   7       21.52       21.95      3.23 o
  -4   8   7       21.77       14.33      3.81 o
  -3   8   7       34.89       33.89      2.70 o
  -2   8   7       12.54        9.20      2.70 o
  -1   8   7        0.01        1.75      3.04 o
   0   8   7        3.11        2.30      4.14 o
   1   8   7       39.46       42.00      3.88 o
   2   8   7       36.21       44.32      4.04 o
   3   8   7       59.04       64.17      6.32 o
   4   8   7        2.97        4.51      5.12 o
   5   8   7        0.10       -4.44      8.76 o
  -9   9   7        0.59       -0.98      5.79 o
  -8   9   7       98.35      100.50     10.58 o
  -7   9   7        2.29       -0.45      4.37 o
  -6   9   7       41.13       40.79      4.04 o
  -5   9   7       54.86       55.13      3.90 o
  -4   9   7       90.77       85.97      4.05 o
  -3   9   7        0.47        5.93      3.61 o
  -2   9   7        2.98        1.61      2.53 o
  -1   9   7        0.91       11.49      4.99 o
   0   9   7      174.62      169.55      6.69 o
   1   9   7       22.93       18.15      6.04 o
   2   9   7        0.48        9.04     11.72 o
   3   9   7       40.25       52.42     13.42 o
  -6  10   7        0.52        7.84     16.05 o
  -5  10   7        0.33       -5.88      9.94 o
  -4  10   7        0.20       -2.61     12.31 o
  -3  10   7        7.32       -0.15     12.10 o
  -2  10   7        0.04        5.00     23.30 o
  -1  10   7        9.32        8.51     12.88 o
 -17   0   8        3.49       13.65      9.14 o
 -16   0   8        0.81       -3.15      4.36 o
 -15   0   8       82.84       86.42      4.81 o
 -14   0   8      420.86      423.99      8.76 o
 -13   0   8      154.84      153.03      5.29 o
 -12   0   8       12.57       19.50      3.77 o
 -11   0   8      516.73      540.90      9.98 o
 -10   0   8      279.85      277.00      7.83 o
  -9   0   8       13.71        2.55      6.75 o
  -8   0   8      241.06      235.83      6.97 o
  -7   0   8      104.75      103.57      4.87 o
  -6   0   8      188.23      175.07      4.81 o
  -5   0   8       28.60       17.56      2.45 o
  -4   0   8       53.04       52.48      2.73 o
  -3   0   8       54.44       50.05      3.08 o
  -2   0   8       82.26       76.28      3.31 o
  -1   0   8        4.98        5.42      2.15 o
   0   0   8      729.81      754.14     10.85 o
   1   0   8        3.13        2.76      1.75 o
   2   0   8        9.38        7.39      1.83 o
   3   0   8       85.14      103.82      3.17 o
   4   0   8        7.04       11.63      2.58 o
   5   0   8       27.39       29.89      3.22 o
   6   0   8        4.38        0.75      2.96 o
   7   0   8       81.07       74.20      5.86 o
   8   0   8       18.12       19.59      3.89 o
   9   0   8       39.70       39.97      4.44 o
  10   0   8       29.63       40.63      8.23 o
 -17   1   8       64.47       77.74      5.17 o
 -16   1   8        0.00       19.17      5.09 o
 -15   1   8        6.03        6.33      3.46 o
 -14   1   8       54.14       54.42      2.86 o
 -13   1   8       23.62       22.30      2.75 o
 -12   1   8        0.40        0.34      1.90 o
 -11   1   8       39.17       38.09      2.57 o
 -10   1   8       85.04       85.09      3.29 o
  -9   1   8      282.57      298.10      5.73 o
  -8   1   8       69.50       67.70      2.79 o
  -7   1   8       12.67       12.07      1.90 o
  -6   1   8      189.16      191.85      3.95 o
  -5   1   8      116.52      121.96      2.74 o
  -4   1   8        0.00       -0.96      1.59 o
  -3   1   8        7.23        4.69      1.69 o
  -2   1   8       40.70       43.93      2.47 o
  -1   1   8       78.68       83.31      2.29 o
   0   1   8      348.68      379.54      4.32 o
   1   1   8       17.18       19.15      1.48 o
   2   1   8      185.18      196.82      2.95 o
   3   1   8       36.43       40.02      1.76 o
   4   1   8       52.82       48.76      2.11 o
   5   1   8        0.05        0.68      1.95 o
   6   1   8       26.49       27.06      2.38 o
   7   1   8       68.08       73.49      3.08 o
   8   1   8       62.70       62.03      3.90 o
   9   1   8       19.94       17.42      3.66 o
  10   1   8        2.68        0.13      3.96 o
 -17   2   8        0.28        4.41      3.53 o
 -16   2   8       16.20       16.66      4.26 o
 -15   2   8       23.24       19.63      3.10 o
 -14   2   8       40.10       41.52      4.43 o
 -13   2   8       45.77       46.20      3.77 o
 -12   2   8       30.12       21.96      2.87 o
 -11   2   8        5.83        4.77      3.76 o
 -10   2   8       28.78       20.25      2.78 o
  -9   2   8       71.36       64.64      2.95 o
  -8   2   8        6.24        6.97      1.57 o
  -7   2   8        0.81        0.32      1.57 o
  -6   2   8      181.92      169.15      3.48 o
  -5   2   8      222.44      205.80      3.86 o
  -4   2   8      415.26      420.03      5.51 o
  -3   2   8        5.17        5.85      1.67 o
  -2   2   8        2.26        2.05      2.32 o
  -1   2   8       92.77       87.50      2.76 o
   0   2   8       16.14       14.06      1.94 o
   1   2   8       17.28       16.97      1.77 o
   2   2   8       29.72       29.14      1.96 o
   3   2   8       32.83       32.21      2.03 o
   4   2   8      104.55      106.06      3.25 o
   5   2   8        0.00       -0.65      3.61 o
   6   2   8        8.33       10.09      1.95 o
   7   2   8        8.06        4.86      2.93 o
   8   2   8        0.11       -0.08      2.50 o
   9   2   8        1.46        2.66      2.72 o
 -17   3   8       18.64        4.99      9.77 o
 -16   3   8        0.76        1.19      7.06 o
 -15   3   8        2.31        5.38      2.86 o
 -14   3   8        0.56       -2.54      3.99 o
 -13   3   8        0.96        2.61      3.71 o
 -12   3   8        0.16       -0.32      4.67 o
 -11   3   8       33.35       32.71      3.36 o
 -10   3   8       29.80       29.65      3.21 o
  -9   3   8      188.78      200.15      5.42 o
  -8   3   8      177.76      168.94      4.47 o
  -7   3   8       39.37       41.31      2.70 o
  -6   3   8      147.55      152.27      4.03 o
  -5   3   8      211.52      243.07      3.13 o
  -4   3   8        2.01        4.36      1.79 o
  -3   3   8       11.33       14.07      2.82 o
  -2   3   8      122.59      141.18      3.24 o
  -1   3   8      386.69      405.56      5.49 o
   0   3   8      587.03      609.06      7.03 o
   1   3   8       26.47       31.99      2.17 o
   2   3   8      252.04      265.27      6.59 o
   3   3   8      156.00      153.24      4.33 o
   4   3   8       36.95       41.36      3.19 o
   5   3   8        5.89        2.65      3.28 o
   6   3   8       47.49       47.83      4.16 o
   7   3   8       74.14       82.61      5.84 o
   8   3   8       82.45       76.96      5.88 o
   9   3   8       10.18       24.09      6.21 o
 -16   4   8       18.09       10.59      5.48 o
 -15   4   8       33.84       34.05      4.68 o
 -14   4   8       70.96       68.06      5.88 o
 -13   4   8       19.60       18.90      5.53 o
 -12   4   8        4.35        4.76      4.22 o
 -11   4   8       45.46       44.83      3.97 o
 -10   4   8       67.46       57.48      3.73 o
  -9   4   8      267.61      249.93      6.90 o
  -8   4   8       15.92       12.43      3.10 o
  -7   4   8       42.06       29.85      2.72 o
  -6   4   8      451.67      400.40      5.94 o
  -5   4   8      147.44      118.49      3.88 o
  -4   4   8       27.62       30.09      2.11 o
  -3   4   8        9.00        5.86      1.84 o
  -2   4   8        2.20        1.28      2.80 o
  -1   4   8       97.02       72.97      4.02 o
   0   4   8      261.13      244.26      4.37 o
   1   4   8       16.05       15.25      1.85 o
   2   4   8      330.82      327.39      6.21 o
   3   4   8       28.20       28.82      3.22 o
   4   4   8       66.64       61.53      4.81 o
   5   4   8        0.32        0.69      3.46 o
   6   4   8        0.10       -1.29      4.49 o
   7   4   8       61.03       68.35      5.86 o
   8   4   8       23.59       13.49      5.12 o
   9   4   8       20.69       20.36      9.57 o
 -15   5   8        3.99        6.90      6.67 o
 -14   5   8        9.36        9.65      4.59 o
 -13   5   8        0.81        9.79      5.84 o
 -12   5   8      119.24      120.91      6.87 o
 -11   5   8      180.51      183.03      5.33 o
 -10   5   8       86.11       80.80      4.83 o
  -9   5   8       27.06       21.85      3.50 o
  -8   5   8       94.78       90.21      4.87 o
  -7   5   8      172.69      160.47      4.61 o
  -6   5   8       51.62       53.31      3.33 o
  -5   5   8        3.02       -2.28      2.28 o
  -4   5   8      215.10      211.19      4.46 o
  -3   5   8      143.83      141.57      3.56 o
  -2   5   8      666.16      686.24      7.40 o
  -1   5   8       88.32       79.74      2.78 o
   0   5   8      126.05      126.40      4.42 o
   1   5   8      111.07      108.52      4.15 o
   2   5   8       66.25       65.68      3.90 o
   3   5   8      104.48      107.08      4.50 o
   4   5   8       20.90       19.47      3.72 o
   5   5   8        7.60        7.95      4.55 o
   6   5   8      133.98      127.69      5.89 o
   7   5   8       30.99       22.86      4.89 o
   8   5   8        2.77        0.96      5.81 o
 -14   6   8       58.38       49.24      8.12 o
 -13   6   8       12.27       17.02      5.10 o
 -12   6   8       20.39       19.66      5.32 o
 -11   6   8       10.92        6.23      3.97 o
 -10   6   8       27.62       24.53      4.20 o
  -9   6   8       47.98       44.88      4.15 o
  -8   6   8       53.78       51.48      4.41 o
  -7   6   8       70.81       59.52      5.28 o
  -6   6   8      143.06      136.53      4.55 o
  -5   6   8      104.66      105.13      3.51 o
  -4   6   8       76.64       77.80      3.11 o
  -3   6   8        1.98        0.56      2.49 o
  -2   6   8       57.14       54.89      2.61 o
  -1   6   8      267.94      271.39      4.37 o
   0   6   8       79.97       73.09      3.87 o
   1   6   8       14.12       14.09      3.43 o
   2   6   8      111.36      107.45      6.48 o
   3   6   8      155.10      160.72      5.42 o
   4   6   8       68.87       65.35      5.56 o
   5   6   8        5.02        7.53      4.56 o
   6   6   8        7.19        9.41      7.91 o
   7   6   8      125.02      110.14      7.54 o
 -13   7   8       41.01       36.86     10.86 o
 -12   7   8        0.19        1.30     10.46 o
 -11   7   8       74.98       70.57      8.84 o
 -10   7   8      177.92      192.97      6.93 o
  -9   7   8       12.87        9.59      4.10 o
  -8   7   8       10.05       12.32      3.70 o
  -7   7   8        4.29        2.86      3.46 o
  -6   7   8       20.74       23.03      3.43 o
  -5   7   8      116.87      121.76      5.84 o
  -4   7   8       16.11       17.48      2.58 o
  -3   7   8       25.75       22.51      2.28 o
  -2   7   8      353.66      369.49      5.49 o
  -1   7   8       93.70      103.86      4.16 o
   0   7   8        8.95       14.67      4.66 o
   1   7   8        1.17        3.00      4.88 o
   2   7   8       12.15        2.90      4.37 o
   3   7   8      175.11      178.89      5.59 o
   4   7   8       37.98       34.74      5.37 o
   5   7   8        2.08       11.14      7.72 o
 -11   8   8       27.31       -2.28     10.69 o
 -10   8   8        0.99        5.65      7.56 o
  -9   8   8      111.00      121.60      7.74 o
  -8   8   8       53.69       67.89      7.45 o
  -7   8   8       17.47       14.88      4.03 o
  -6   8   8        0.06        7.87      5.35 o
  -5   8   8       16.39        9.23      6.82 o
  -4   8   8        8.35        4.85      2.33 o
  -3   8   8       18.67       18.00      3.33 o
  -2   8   8       79.06       63.04      4.76 o
  -1   8   8        2.95       11.88      7.12 o
   0   8   8       82.81       96.00      5.82 o
   1   8   8       16.18        2.54      6.34 o
   2   8   8        0.00        6.51      5.59 o
   3   8   8        0.09       -8.28     12.13 o
   4   8   8        0.15      -12.48     12.48 o
  -8   9   8        0.10       -1.32     11.82 o
  -7   9   8        4.21        8.39      9.25 o
  -6   9   8        1.13        6.42     10.81 o
  -5   9   8       11.05        6.70      8.73 o
  -4   9   8        9.67       36.06      9.18 o
  -3   9   8       29.18       38.80      4.80 o
  -2   9   8        7.01       24.54     12.36 o
  -1   9   8        0.11        3.44      8.93 o
   0   9   8       28.06       32.51      9.29 o
   1   9   8        4.02        3.67     14.36 o
 -17   1   9       10.79       17.25      4.53 o
 -16   1   9       79.11       86.95      5.04 o
 -15   1   9      130.01      121.75      4.80 o
 -14   1   9       11.01        8.32      3.91 o
 -13   1   9       51.74       59.35      3.42 o
 -12   1   9       46.05       49.32      3.35 o
 -11   1   9      808.06      836.83     10.89 o
 -10   1   9      209.36      213.76      5.66 o
  -9   1   9       33.86       31.51      2.82 o
  -8   1   9      227.58      213.73      4.45 o
  -7   1   9     1181.54     1131.47     11.82 o
  -6   1   9      252.69      255.33      4.34 o
  -5   1   9       18.16       17.74      1.93 o
  -4   1   9       93.26       84.20      3.35 o
  -3   1   9     1143.72     1139.92     11.51 o
  -2   1   9      126.95      122.34      3.14 o
  -1   1   9      403.93      438.03      5.37 o
   0   1   9       80.89       80.02      2.85 o
   1   1   9      523.35      529.34      6.39 o
   2   1   9      110.34      109.41      2.89 o
   3   1   9       16.64       15.60      1.64 o
   4   1   9        3.07        1.89      1.92 o
   5   1   9      215.47      221.35      4.48 o
   6   1   9       55.61       65.12      3.03 o
   7   1   9       80.87       83.61      3.61 o
   8   1   9       24.78       33.61      3.38 o
 -17   2   9        4.27       12.18      7.25 o
 -16   2   9       27.67       30.00      4.09 o
 -15   2   9       18.65       23.36      7.01 o
 -14   2   9        0.05        5.62      3.72 o
 -13   2   9        1.42        3.35      3.75 o
 -12   2   9       10.10        7.45      2.26 o
 -11   2   9        2.58        5.54      3.48 o
 -10   2   9       75.89       77.83      2.77 o
  -9   2   9       40.97       33.87      3.06 o
  -8   2   9       17.58       14.34      1.91 o
  -7   2   9       36.87       29.58      2.67 o
  -6   2   9       12.70       11.30      1.96 o
  -5   2   9       28.72       28.02      2.05 o
  -4   2   9        1.09        1.72      1.71 o
  -3   2   9       28.54       29.41      2.59 o
  -2   2   9       30.99       39.37      3.54 o
  -1   2   9      110.20      106.87      3.18 o
   0   2   9        3.12       -0.04      2.03 o
   1   2   9        0.36        3.70      2.09 o
   2   2   9       91.60      100.87      2.88 o
   3   2   9       26.47       28.48      2.21 o
   4   2   9       46.31       49.89      2.80 o
   5   2   9       28.11       22.90      3.74 o
   6   2   9       45.81       42.88      3.62 o
   7   2   9        5.12        3.93      3.27 o
   8   2   9        8.24       12.73      5.77 o
 -16   3   9        0.48       -1.84      4.85 o
 -15   3   9        0.67        4.35      5.90 o
 -14   3   9        0.44       -3.11      3.96 o
 -13   3   9       52.18       51.19      5.01 o
 -12   3   9       30.89       32.83      3.78 o
 -11   3   9       22.60       20.52      4.17 o
 -10   3   9       18.06       14.98      3.56 o
  -9   3   9        7.74        0.44      2.87 o
  -8   3   9        0.62       -0.96      3.33 o
  -7   3   9       18.39       23.80      3.57 o
  -6   3   9        0.69       -2.29      2.29 o
  -5   3   9       10.98       14.84      1.30 o
  -4   3   9       12.07        9.28      2.59 o
  -3   3   9       71.89       63.61      3.42 o
  -2   3   9        8.37        2.91      2.22 o
  -1   3   9       14.08       20.42      2.27 o
   0   3   9        0.41       -1.54      2.33 o
   1   3   9       85.88       92.93      3.08 o
   2   3   9       21.36       21.38      2.43 o
   3   3   9       10.87        5.96      3.67 o
   4   3   9        0.47        1.79      3.98 o
   5   3   9        0.13       -3.66      3.66 o
   6   3   9        4.44        3.71      3.86 o
   7   3   9        0.29        6.37      4.66 o
   8   3   9        2.92        4.44      8.84 o
 -16   4   9       13.71       12.99      8.30 o
 -15   4   9       34.92       35.05      7.05 o
 -14   4   9        1.97        1.00      4.10 o
 -13   4   9       25.84       21.44      4.72 o
 -12   4   9       26.03       25.25      5.19 o
 -11   4   9      112.54      103.39      5.12 o
 -10   4   9        0.09        4.45      3.31 o
  -9   4   9        0.63       -0.16      3.65 o
  -8   4   9       84.48       77.27      3.55 o
  -7   4   9       75.27       65.36      3.22 o
  -6   4   9        9.29       -1.70      3.64 o
  -5   4   9       20.50       15.17      2.08 o
  -4   4   9        5.89        4.24      1.94 o
  -3   4   9       88.81       75.74      2.97 o
  -2   4   9       26.12       24.57      2.29 o
  -1   4   9       19.14       21.11      2.33 o
   0   4   9       38.91       38.01      2.54 o
   1   4   9        1.79        3.60      2.40 o
   2   4   9       42.31       41.63      3.57 o
   3   4   9        1.25       -1.60      4.24 o
   4   4   9        0.07       -1.57      3.35 o
   5   4   9        0.42       -2.13      4.03 o
   6   4   9       24.67        6.35      6.29 o
   7   4   9        4.81        4.73      5.63 o
 -15   5   9       40.16       45.97      6.58 o
 -14   5   9       10.28       18.04      5.19 o
 -13   5   9        0.02        3.66      5.19 o
 -12   5   9       15.25       14.50      5.52 o
 -11   5   9      118.24       98.84      5.34 o
 -10   5   9        0.02        0.85      3.97 o
  -9   5   9        5.29        7.69      3.57 o
  -8   5   9        2.26        2.86      2.90 o
  -7   5   9       25.83       12.03      3.60 o
  -6   5   9       30.29       24.52      2.71 o
  -5   5   9       62.75       58.24      2.65 o
  -4   5   9        2.00        1.66      3.22 o
  -3   5   9      376.03      345.96      5.45 o
  -2   5   9       38.71       30.86      3.06 o
  -1   5   9       27.48       30.94      3.70 o
   0   5   9        1.57        5.20      3.37 o
   1   5   9       30.01       23.53      4.15 o
   2   5   9      122.86      124.30      4.87 o
   3   5   9       98.07       91.93      6.27 o
   4   5   9        8.57       13.34      4.39 o
   5   5   9      111.81       97.86      5.70 o
   6   5   9       35.76       26.26      5.70 o
 -14   6   9        0.02       -1.74      8.23 o
 -13   6   9       18.05       32.93      7.07 o
 -12   6   9        7.89       11.88     11.40 o
 -11   6   9       10.23       -1.07      5.20 o
 -10   6   9       34.95       35.77      5.30 o
  -9   6   9        2.53       -4.07      4.07 o
  -8   6   9        4.47        5.31      3.53 o
  -7   6   9      191.16      183.29      4.78 o
  -6   6   9        2.88        4.09      2.63 o
  -5   6   9        0.26        0.93      2.58 o
  -4   6   9       45.31       45.92      3.98 o
  -3   6   9       12.01       10.74      2.74 o
  -2   6   9       11.93        8.77      2.90 o
  -1   6   9       40.80       41.46      3.32 o
   0   6   9        7.45        8.70      5.81 o
   1   6   9      400.14      410.63      7.15 o
   2   6   9        4.90        2.93      5.08 o
   3   6   9       21.29       12.94      4.34 o
   4   6   9        4.46       -3.92      5.60 o
   5   6   9       94.01       96.85     11.63 o
 -12   7   9       14.38       13.47     10.86 o
 -11   7   9        1.17        2.91      9.47 o
 -10   7   9       16.42        6.11      7.68 o
  -9   7   9       48.66       49.54      4.95 o
  -8   7   9       13.18       10.45      4.15 o
  -7   7   9        0.40        1.88      5.21 o
  -6   7   9        1.90       -0.84      2.82 o
  -5   7   9       10.51       19.98      4.44 o
  -4   7   9        2.77        0.94      5.65 o
  -3   7   9        2.43        6.97      3.31 o
  -2   7   9       15.89       12.74      3.11 o
  -1   7   9       70.74       69.04      4.06 o
   0   7   9        1.94        1.06      4.52 o
   1   7   9        7.18       11.90      4.66 o
   2   7   9       13.48        8.46      9.95 o
   3   7   9        9.34        4.17     11.75 o
   4   7   9        0.03        0.00     10.29 o
 -10   8   9        2.38        4.73     11.39 o
  -9   8   9       31.52       53.39     12.01 o
  -8   8   9       42.55       55.27     15.11 o
  -7   8   9       62.75       59.11      7.33 o
  -6   8   9        8.32        5.67      4.71 o
  -5   8   9       17.21       21.29      4.77 o
  -4   8   9       32.45       32.33      4.73 o
  -3   8   9        7.00       16.32      3.62 o
  -2   8   9       24.32       21.13      5.84 o
  -1   8   9       36.99       16.84      7.03 o
   0   8   9       41.18       54.06      9.25 o
   1   8   9       53.36       36.41     12.35 o
 -16   0  10      386.22      383.58     21.75 o
 -15   0  10        6.54        9.63     11.49 o
 -14   0  10        6.05        5.18      8.80 o
 -13   0  10        1.39        7.17      4.28 o
 -12   0  10      860.12      795.64     13.87 o
 -11   0  10        2.09        4.53      4.18 o
 -10   0  10       24.91       20.28      5.86 o
  -9   0  10        0.02       -0.41      3.75 o
  -8   0  10     2523.11     2482.48     28.46 o
  -7   0  10       13.24        9.63      5.69 o
  -6   0  10      253.22      258.07      6.54 o
  -5   0  10       34.65       37.63      3.56 o
  -4   0  10     3324.50     3298.48     43.44 o
  -3   0  10      457.47      480.65      8.91 o
  -2   0  10       76.91       62.46      3.66 o
  -1   0  10       23.77       24.23      3.07 o
   0   0  10     1822.00     1823.73     21.44 o
   1   0  10      272.96      270.88      6.25 o
   2   0  10      377.35      382.29      7.45 o
   3   0  10      127.73      141.73      4.58 o
   4   0  10      577.77      567.94     10.15 o
   5   0  10      190.04      200.89      6.41 o
   6   0  10      110.05      110.97      5.58 o
   7   0  10        1.42        9.80      4.73 o
 -16   1  10      106.04       96.31      7.47 o
 -15   1  10        0.53        4.32      8.10 o
 -14   1  10       81.96       79.03      8.04 o
 -13   1  10        7.81        9.91      4.54 o
 -12   1  10      502.78      483.53      7.74 o
 -11   1  10        9.02        8.56      2.58 o
 -10   1  10      259.03      237.57      5.82 o
  -9   1  10        0.02       -2.18      2.37 o
  -8   1  10      994.90      942.37      9.76 o
  -7   1  10       48.38       55.01      2.72 o
  -6   1  10      211.23      198.87      4.11 o
  -5   1  10        2.15        2.01      1.98 o
  -4   1  10      757.42      707.98      8.05 o
  -3   1  10       27.20       24.05      2.52 o
  -2   1  10      395.31      386.93      5.79 o
  -1   1  10        0.14       -2.45      2.45 o
   0   1  10      642.55      629.90      8.25 o
   1   1  10       61.46       58.31      2.69 o
   2   1  10      101.03      106.27      3.26 o
   3   1  10       12.89       18.92      2.36 o
   4   1  10      211.01      201.05      4.98 o
   5   1  10       60.77       67.14      7.73 o
   6   1  10       39.74       39.57      4.15 o
   7   1  10        1.59        3.05      8.90 o
 -16   2  10       16.66       19.64      5.71 o
 -15   2  10        1.62       -1.31      6.21 o
 -14   2  10       62.24       53.51      5.84 o
 -13   2  10       32.52       33.92      5.15 o
 -12   2  10       61.93       55.18      4.70 o
 -11   2  10        6.75        8.36      3.92 o
 -10   2  10      372.30      341.88      7.70 o
  -9   2  10        7.22        6.05      2.00 o
  -8   2  10        2.44        4.08      2.44 o
  -7   2  10        3.89        4.15      2.04 o
  -6   2  10      232.90      200.55      3.82 o
  -5   2  10       17.82       19.98      2.17 o
  -4   2  10       14.48        8.14      2.21 o
  -3   2  10        5.19        1.92      4.22 o
  -2   2  10      249.34      241.16      6.66 o
  -1   2  10       18.31       20.44      3.07 o
   0   2  10        8.22       10.22      2.55 o
   1   2  10       72.18       68.92      3.18 o
   2   2  10       13.75       10.83      2.39 o
   3   2  10        0.45        1.98      2.49 o
   4   2  10        0.39        2.14      3.35 o
   5   2  10       12.88        6.14      7.03 o
   6   2  10        6.70        8.32      6.31 o
 -16   3  10      108.12      102.75      7.39 o
 -15   3  10        1.31       -2.72      4.46 o
 -14   3  10        8.78       11.49      4.55 o
 -13   3  10        5.84       11.14      4.23 o
 -12   3  10      288.28      281.70      8.97 o
 -11   3  10        0.51       -1.50      3.59 o
 -10   3  10       28.82       34.46      4.46 o
  -9   3  10        0.63        1.91      3.01 o
  -8   3  10      738.53      726.63      9.66 o
  -7   3  10        2.88        1.83      2.56 o
  -6   3  10       50.42       41.00      2.18 o
  -5   3  10       20.25       17.10      1.55 o
  -4   3  10     1110.00     1098.90     11.13 o
  -3   3  10      117.66      118.51      3.70 o
  -2   3  10        6.72        0.09      2.56 o
  -1   3  10        3.34        7.07      2.40 o
   0   3  10      405.74      412.18      6.15 o
   1   3  10       68.17       66.03      3.10 o
   2   3  10       84.58       83.48      4.06 o
   3   3  10       29.52       30.16      3.78 o
   4   3  10       98.09      102.40      4.56 o
   5   3  10       31.68       30.50      5.68 o
   6   3  10       16.70       13.10      5.13 o
 -15   4  10        0.00        3.92      5.15 o
 -14   4  10       24.78       18.57      6.03 o
 -13   4  10        0.22        0.40      4.12 o
 -12   4  10      111.79       89.65      7.84 o
 -11   4  10       23.88       17.10      3.85 o
 -10   4  10       12.19       20.87      3.63 o
  -9   4  10        1.29       -1.58      3.28 o
  -8   4  10      546.39      498.28      7.39 o
  -7   4  10       14.23       13.28      3.73 o
  -6   4  10        4.81        5.10      1.91 o
  -5   4  10       18.85       17.80      2.60 o
  -4   4  10      163.83      128.54      3.88 o
  -3   4  10        2.65        4.28      2.64 o
  -2   4  10       57.49       45.30      2.95 o
  -1   4  10        9.82        9.76      2.48 o
   0   4  10      443.21      426.11      6.22 o
   1   4  10        1.40        4.60      3.96 o
   2   4  10       22.04       24.19      4.25 o
   3   4  10        6.36        2.00      3.66 o
   4   4  10       87.75       75.41      4.55 o
   5   4  10       18.60        8.86      5.30 o
 -14   5  10        0.06       11.30      6.53 o
 -13   5  10       14.96       12.43     14.81 o
 -12   5  10       71.74       78.24      5.07 o
 -11   5  10       18.37        9.62      3.98 o
 -10   5  10       21.31       14.76      3.89 o
  -9   5  10        1.20        0.67      3.17 o
  -8   5  10      340.39      370.73      6.54 o
  -7   5  10        6.99       11.87      2.92 o
  -6   5  10        8.38        1.64      4.20 o
  -5   5  10       24.60       16.88      3.71 o
  -4   5  10      114.05      114.47      4.87 o
  -3   5  10        0.46       -2.42      2.42 o
  -2   5  10        7.03        5.65      3.05 o
  -1   5  10       34.22       31.25      3.20 o
   0   5  10      151.07      165.31      4.86 o
   1   5  10        7.58        8.41      3.56 o
   2   5  10       15.07       19.02      3.99 o
   3   5  10       10.47        9.05      4.14 o
   4   5  10        6.19        4.18      5.60 o
 -13   6  10       16.27       18.34     10.16 o
 -12   6  10       12.85       11.49     10.19 o
 -11   6  10        0.83        0.29      6.35 o
 -10   6  10       70.19       67.48      5.89 o
  -9   6  10        5.87        1.16      5.30 o
  -8   6  10       16.95       12.37      3.14 o
  -7   6  10        2.45        4.11      3.42 o
  -6   6  10       97.60      104.89      5.23 o
  -5   6  10       10.38       11.04      5.18 o
  -4   6  10       63.79       61.96      4.58 o
  -3   6  10        8.51        9.31      3.68 o
  -2   6  10       41.69       45.14      3.25 o
  -1   6  10        0.38       -1.74      4.42 o
   0   6  10        6.33        2.61      4.39 o
   1   6  10        2.08        5.75      5.73 o
   2   6  10       23.73       27.76      8.10 o
   3   6  10        1.70        7.88     10.36 o
 -11   7  10        6.96       10.72     11.15 o
 -10   7  10       14.05       27.84     11.22 o
  -9   7  10        1.30        6.99      6.50 o
  -8   7  10       46.05       57.12      5.40 o
  -7   7  10        4.22        8.37      5.09 o
  -6   7  10       35.11       34.86      5.15 o
  -5   7  10        5.52        4.47      4.34 o
  -4   7  10      204.81      224.23      6.51 o
  -3   7  10        4.16        3.70      4.69 o
  -2   7  10       22.69       20.45      8.33 o
  -1   7  10        4.43        1.06      6.56 o
   0   7  10       37.68       48.15      7.13 o
   1   7  10       49.67       51.19     13.84 o
  -8   8  10      601.51      623.35     21.71 o
  -7   8  10       16.15       27.78      8.24 o
  -6   8  10        1.20        9.99      6.40 o
  -5   8  10       14.52       20.57     10.44 o
  -3   8  10       13.67       -0.63     14.20 o
  -2   8  10       46.94       54.65     13.70 o
 -15   1  11        4.42       -5.44      9.18 o
 -14   1  11        0.64       -4.63      4.82 o
 -13   1  11        7.49        7.44      5.88 o
 -12   1  11        3.20        2.27      2.70 o
 -11   1  11       30.70       31.88      3.03 o
 -10   1  11        2.52       -1.12      2.58 o
  -9   1  11       21.27        9.69      3.55 o
  -8   1  11       18.83       23.73      2.59 o
  -7   1  11      208.08      197.26      4.29 o
  -6   1  11        4.83        2.02      2.64 o
  -5   1  11       89.81       66.15      2.84 o
  -4   1  11       37.62       40.81      2.73 o
  -3   1  11       38.12       35.50      3.01 o
  -2   1  11        8.74        8.95      2.24 o
  -1   1  11      123.13      101.63      4.36 o
   0   1  11        0.25       -1.80      2.53 o
   1   1  11       15.73        8.79      4.50 o
   2   1  11       69.58       76.32      4.66 o
   3   1  11       99.39       95.04      3.64 o
   4   1  11        7.11       12.87      4.91 o
   5   1  11        0.00       15.23      5.66 o
 -15   2  11        4.02       -3.61      9.83 o
 -14   2  11        0.41        0.55      5.53 o
 -13   2  11      161.99      183.43      7.00 o
 -12   2  11       12.79       18.01      4.38 o
 -11   2  11       27.08       28.78      5.07 o
 -10   2  11        5.87        1.05      3.87 o
  -9   2  11      428.27      470.41      9.20 o
  -8   2  11        3.27        4.46      2.63 o
  -7   2  11       93.47       88.22      3.16 o
  -6   2  11        2.15        2.37      2.67 o
  -5   2  11      397.89      448.36      5.88 o
  -4   2  11       31.27       31.05      3.38 o
  -3   2  11        0.38        1.25      2.63 o
  -2   2  11       35.78       35.49      4.28 o
  -1   2  11      362.44      387.45      6.71 o
   0   2  11        1.06        2.65      2.82 o
   1   2  11        1.02        6.65      2.65 o
   2   2  11       63.56       69.26      6.63 o
   3   2  11      113.33      129.24      5.43 o
   4   2  11        3.77       -4.40      5.13 o
   5   2  11        0.27        6.81      9.40 o
 -15   3  11        2.07        9.24      5.67 o
 -14   3  11       14.79        7.25      8.72 o
 -13   3  11        0.25        7.36      4.20 o
 -12   3  11        3.29        4.71      3.99 o
 -11   3  11       34.12       40.32      4.94 o
 -10   3  11        0.97        0.54      3.45 o
  -9   3  11        1.39        1.31      3.28 o
  -8   3  11        1.74       -2.66      2.66 o
  -7   3  11       45.33       49.44      3.13 o
  -6   3  11       16.12       13.31      2.63 o
  -5   3  11      148.76      137.44      3.49 o
  -4   3  11        0.77        1.94      3.99 o
  -3   3  11       28.79       35.09      4.05 o
  -2   3  11       37.51       45.06      3.33 o
  -1   3  11       54.05       51.37      3.95 o
   0   3  11       10.66       11.09      2.80 o
   1   3  11       10.74       16.80      4.02 o
   2   3  11        5.51        2.59      4.31 o
   3   3  11       29.43       14.24      4.22 o
   4   3  11        4.82       11.97      6.96 o
 -14   4  11        0.43       -3.64      6.92 o
 -13   4  11        9.03       15.96      4.87 o
 -12   4  11        0.35       13.20      4.23 o
 -11   4  11       15.71       15.17      4.07 o
 -10   4  11        6.54        5.47      3.67 o
  -9   4  11       24.82       23.53      3.70 o
  -8   4  11        4.59        7.91      3.10 o
  -7   4  11       57.23       55.77      2.83 o
  -6   4  11        4.94        3.95      3.74 o
  -5   4  11        2.86        5.02      2.49 o
  -4   4  11        6.52        0.82      3.69 o
  -3   4  11       36.79       38.32      3.61 o
  -2   4  11        4.04        2.60      2.91 o
  -1   4  11        0.01        3.71      2.87 o
   0   4  11        2.11       -0.33      4.08 o
   1   4  11       13.09       10.50      4.31 o
   2   4  11        1.16        9.67      3.94 o
   3   4  11        0.97        4.94      5.43 o
 -13   5  11       95.87       94.05     18.57 o
 -12   5  11        8.42       13.69     12.49 o
 -11   5  11        0.43       -2.19      5.75 o
 -10   5  11       11.20       14.68      5.85 o
  -9   5  11      338.41      335.49      8.78 o
  -8   5  11        8.23        2.46      4.63 o
  -7   5  11        0.82        2.65      4.09 o
  -6   5  11        1.09        0.19      4.62 o
  -5   5  11      222.19      226.20      9.74 o
  -4   5  11        5.50        6.97      3.89 o
  -3   5  11       16.18       13.84      3.69 o
  -2   5  11        6.97        6.32      3.48 o
  -1   5  11      215.17      225.80      6.86 o
   0   5  11        0.69        7.45      4.66 o
   1   5  11       17.89       13.30      8.71 o
   2   5  11        0.49        5.54      6.34 o
 -11   6  11       16.69       14.04      8.41 o
 -10   6  11        3.01        7.80     17.74 o
  -9   6  11       19.58        7.80      6.69 o
  -8   6  11        0.68       -2.13      8.10 o
  -7   6  11       51.04       48.25      5.64 o
  -6   6  11       14.19       11.81      4.92 o
  -5   6  11      175.27      173.77      6.87 o
  -4   6  11        2.51        5.46      7.14 o
  -3   6  11       27.84       26.42      4.43 o
  -2   6  11       26.14       16.72      7.15 o
  -1   6  11       65.24       59.56      8.75 o
   0   6  11       10.71       15.76      7.92 o
   1   6  11       23.55       25.27      7.91 o
  -8   7  11        0.01       -7.15      7.15 o
  -7   7  11       16.01       19.79      7.29 o
  -6   7  11        4.05        6.73      6.79 o
  -5   7  11        5.27        4.58      6.21 o
  -4   7  11        5.23        4.21      8.70 o
  -3   7  11       58.18       54.31     13.37 o
 -14   0  12      130.21      153.88     17.28 o
 -13   0  12       18.59       18.68      7.55 o
 -12   0  12      167.81      187.63     10.36 o
 -11   0  12       83.43      100.59      7.21 o
 -10   0  12      118.02      155.97      7.87 o
  -9   0  12       56.76       57.18      7.49 o
  -8   0  12      154.11      172.29      6.13 o
  -7   0  12       36.04       35.19      6.05 o
  -6   0  12       42.16       66.01      4.66 o
  -5   0  12        7.42       15.84      5.14 o
  -4   0  12       26.96       22.48      3.85 o
  -3   0  12       39.23       44.21      4.63 o
  -2   0  12        3.41        6.58      5.72 o
  -1   0  12       60.73       61.55      6.79 o
   0   0  12        0.01        7.49      5.94 o
   1   0  12       46.09       51.98      6.62 o
   2   0  12        2.78        3.52      5.62 o
   3   0  12       14.32       22.37      9.83 o
 -14   1  12        2.58        5.43     14.23 o
 -13   1  12        1.86       -4.09      7.72 o
 -12   1  12       34.46       35.86      9.25 o
 -11   1  12        2.01        0.65      3.63 o
 -10   1  12        1.85        2.78      3.94 o
  -9   1  12       22.63       25.21      2.90 o
  -8   1  12       42.99       34.69      3.57 o
  -7   1  12        3.10        2.17      2.51 o
  -6   1  12        4.91        7.21      3.36 o
  -5   1  12        0.61        3.17      2.41 o
  -4   1  12        8.52        4.41      2.46 o
  -3   1  12        6.68        1.12      3.34 o
  -2   1  12        0.19        0.49      4.71 o
  -1   1  12       14.86       12.19      3.48 o
   0   1  12        0.54       -2.01      4.82 o
   1   1  12        5.73       12.40      5.25 o
   2   1  12        4.11       -0.33      5.39 o
   3   1  12       10.32       28.04      7.87 o
 -14   2  12       27.86       11.53     10.38 o
 -13   2  12        1.93        3.64      6.86 o
 -12   2  12       19.39       24.91      5.06 o
 -11   2  12        1.41       -4.51      4.51 o
 -10   2  12       43.05       36.42      4.18 o
  -9   2  12        0.13       -3.34      3.34 o
  -8   2  12        4.44        3.81      3.37 o
  -7   2  12       18.71       13.62      2.59 o
  -6   2  12       74.36       73.19      3.65 o
  -5   2  12       20.80       18.01      3.10 o
  -4   2  12        0.93       -1.49      2.99 o
  -3   2  12        3.10        4.19      2.99 o
  -2   2  12       30.53       30.07      4.38 o
  -1   2  12        0.03       -2.74      3.14 o
   0   2  12        4.76        8.29      4.54 o
   1   2  12        0.39        0.20      5.36 o
   2   2  12        7.70        6.78      8.76 o
 -13   3  12        2.90        2.28      5.13 o
 -12   3  12       33.93       32.17      8.18 o
 -11   3  12       10.86       11.16      8.23 o
 -10   3  12        2.05       -0.26      3.72 o
  -9   3  12       30.11       31.32      5.03 o
  -8   3  12       32.31       16.32      3.89 o
  -7   3  12        1.31       -2.10      2.87 o
  -6   3  12        3.35        3.50      3.38 o
  -5   3  12        0.69        1.89      4.57 o
  -4   3  12       11.74       12.33      3.84 o
  -3   3  12        4.37       -3.02      3.02 o
  -2   3  12       13.94       11.78      3.58 o
  -1   3  12       26.18       23.15      3.51 o
   0   3  12        0.06       -5.58      7.05 o
   1   3  12        4.66        9.20      7.51 o
   2   3  12        5.78       -5.46      5.46 o
 -12   4  12        3.04       -1.51      5.90 o
 -11   4  12        1.63        6.44      5.72 o
 -10   4  12       26.11       22.94      5.75 o
  -9   4  12       14.75       11.80      7.44 o
  -8   4  12        7.33        8.48      4.47 o
  -7   4  12       40.66       28.74      5.77 o
  -6   4  12       81.34       83.54      5.20 o
  -5   4  12        2.51       -4.76      5.07 o
  -4   4  12        1.67        5.19      5.79 o
  -3   4  12       13.80       14.33      4.08 o
  -2   4  12       37.57       27.69      4.48 o
  -1   4  12        8.74       12.04      6.53 o
   0   4  12        2.28       18.17     11.78 o
   1   4  12        0.94       -2.93     14.89 o
 -11   5  12       28.90       18.97     10.71 o
 -10   5  12        2.56        1.14     10.29 o
  -9   5  12        5.21        0.29     10.61 o
  -8   5  12       58.01       48.61      6.26 o
  -7   5  12        0.20       -5.40      5.40 o
  -6   5  12        0.23       -1.35      5.44 o
  -5   5  12        4.29        6.78      5.48 o
  -4   5  12       28.05       18.34      5.29 o
  -3   5  12       52.22       40.90      5.31 o
  -2   5  12        7.42        3.43      7.77 o
  -1   5  12        1.50        6.22     13.31 o
  -8   6  12        0.68       -7.41      7.41 o
  -7   6  12        0.11        0.32      8.08 o
  -6   6  12        0.06       -1.24      5.79 o
  -5   6  12        0.01       -5.90      6.14 o
  -4   6  12        1.88       17.34     11.22 o
 -12   1  13      107.62      107.98      6.69 o
 -11   1  13      137.38      158.96      7.63 o
 -10   1  13       23.62       26.12      7.07 o
  -9   1  13      122.96      124.77      5.83 o
  -8   1  13      232.72      258.07      9.42 o
  -7   1  13      218.99      258.23      8.75 o
  -6   1  13        0.78        1.36      4.15 o
  -5   1  13       49.51       46.61      4.75 o
  -4   1  13      141.75      163.54      6.40 o
  -3   1  13      186.92      226.54      9.36 o
  -2   1  13       63.69       66.24      6.22 o
  -1   1  13       50.15       66.87      6.83 o
   0   1  13       37.71       41.78      8.14 o
 -12   2  13        4.99        4.67      7.77 o
 -11   2  13       11.48        6.95      5.46 o
 -10   2  13       55.26       47.21      5.75 o
  -9   2  13        0.00        1.30      5.24 o
  -8   2  13       38.24       29.13      4.85 o
  -7   2  13       29.74       14.50      4.64 o
  -6   2  13        0.04        0.04      5.29 o
  -5   2  13        1.50        0.74      4.27 o
  -4   2  13        0.15       -5.66      5.66 o
  -3   2  13       19.93       20.01      6.85 o
  -2   2  13       34.35       23.49      5.78 o
  -1   2  13        9.58       21.75      7.82 o
 -11   3  13       22.43       17.98     17.28 o
 -10   3  13        6.84       12.63      6.66 o
  -9   3  13       34.77       34.83      5.90 o
  -8   3  13       11.58       -1.41      5.37 o
  -7   3  13       46.95       40.98      7.15 o
  -6   3  13        0.13        8.96     16.55 o
  -5   3  13        4.16       11.78      5.74 o
  -4   3  13       77.06       76.05      6.96 o
  -3   3  13       39.03       24.93      7.93 o
  -2   3  13        0.24       -7.49     11.85 o
  -9   4  13       84.40       86.20      7.16 o
  -8   4  13        2.80        4.13      5.82 o
  -7   4  13        0.25        4.98      5.51 o
  -6   4  13       31.93       22.17      7.76 o
  -5   4  13       26.45       33.96      7.89 o
  -4   4  13        9.98       10.84      6.62 o
  -3   4  13        0.00       28.13     12.41 o
  -7   0  14      194.80      219.61     16.98 o
  -6   0  14       69.42       62.46     12.68 o
  -5   0  14      764.20      930.10     29.56 o
  -7   1  14      195.55      224.31     16.42 o
  -5   1  14      126.46      143.61     13.84 o
 
